# Supplementary material for: KR158 Spheres Harboring Slow-Cycling Cells Recapitulate High-Grade Glioma Features in an Immunocompetent System
Source: Cells. 2024 May 29;13(11):938. doi: 10.3390/cells13110938 (PMC11171638; doi:10.3390/cells13110938)
Supplement: Supplementary file 1 [file cells-13-00938-s001.zip]

Archive with 33 entries (33 files):
- .DS_Store
- Supp. Fig.S1.jpg
- Supp. Fig.S2.jpg
- Supp. Fig.S3.jpg
- Supp. Fig.S4.jpg
- Supp. Fig.S5.jpg
- Table S1.Kluc_T vs GL261 WONG_ADULT_TISSUE_STEM_MODULE.xlsx
- Table S10.Kluc_T vs CT2A SCC_SIGNATURE.xlsx
- Table S11.Total_T vs Kluc_T WONG_ADULT_TISSUE_STEM_MODULE.xlsx
- Table S12.Total_T vs Kluc_T HARRIS_BRAIN_CANCER_PROGENITORS.xlsx
- Table S13.Network GO enriched GSA vivo.xlsx
- Table S14.SCCp0 vs FCCp0 WONG_ADULT_TISSUE_STEM_MODULE.xlsx
- Table S15.SCCp0 vs FCCp0 HARRIS_BRAIN_CANCER_PROGENITORS.xlsx
- Table S16.SCCp0 vs FCCp0 SCC_SIGNATURE.xlsx
- Table S17.SCCp0 vs FCCp0 CELL_MIGRATION.xlsx
- Table S18.SCCp0 vs FCCp0 CELL_MOTILITY.xlsx
- Table S19.SCCp0 vs FCCp0 ECM_RECEPTOR_INTERACTION.xlsx
- Table S2.Kluc_T vs CT-2A WONG_ADULT_TISSUE_STEM_MODULE.xlsx
- Table S20.SCCp0 vs FCCp0 GO_RESPONSE_TO_LIPIDS.xlsx
- Table S21.SCCp0 vs FCCp0 GO_LIPID_CATABOLIC_PRO.xlsx
- Table S22.SCC_T vs FCC_T WONG_ADULT_TISSUE_STEM_MODULE.xlsx
- Table S23.SCC_T vs FCC_T CELL_MIGRATION.xlsx
- Table S24.SCC_T vs FCC_T CELL_MOTILITY.xlsx
- Table S25.SCC_T vs FCC_T ECM_RECEPTOR_INTERACTION.xlsx
- Table S26.SCC_T vs FCC_T GO_RESPONSE_TO_LIPIDS.xlsx
- Table S3.Kluc_T vs GL261 CELL_MIGRATION.xlsx
- Table S4.Kluc_T vs CT2A CELL_MIGRATION.xlsx
- Table S5.Kluc_T vs GL261 CELL_MOTILITY.xlsx
- Table S6.Kluc_T vs CT2A CELL_MOTILITY.xlsx
- Table S7.Kluc_T vs GL261 ECM_RECEPTOR_INTERACTION.xlsx
- Table S8.Kluc_T vs CT2A ECM_RECEPTOR_INTERACTION.xlsx
- Table S9.Kluc_T vs GL261 SCC_SIGNATURE.xlsx
- Video S1.mp4
