# Supplementary material for: KR158 Spheres Harboring Slow-Cycling Cells Recapitulate High-Grade Glioma Features in an Immunocompetent System
Source: Cells. 2024 May 29;13(11):938. doi: 10.3390/cells13110938 (PMC11171638; doi:10.3390/cells13110938)
Supplement: Supplementary file 1 [file cells-13-00938-s001.zip › Table S10.Kluc_T vs CT2A SCC_SIGNATURE.xlsx]

## Sheet: SCCSIGNATUREUPRGBM
Kluc_T vs CT-2A
NAME	SYMBOL	TITLE	RANK IN GENE LIST	RANK METRIC SCORE	RUNNING ES	CORE ENRICHMENT
row_0	Mrc1	NA	7	4.6408	0.0717396	Yes
row_1	Ptger2	NA	337	3.32626	0.115176	Yes
row_2	Anxa3	NA	366	3.27148	0.16518	Yes
row_3	Bdkrb1	NA	413	3.18966	0.213472	Yes
row_4	Slit2	NA	486	3.07847	0.259401	Yes
row_5	Slit3	NA	832	2.62795	0.291622	Yes
row_6	Icam1	NA	1870	1.90725	0.295626	Yes
row_7	Plau	NA	2231	1.74012	0.31372	Yes
row_8	Tnip3	NA	2920	1.48183	0.319731	Yes
row_9	Thbs1	NA	3527	1.29942	0.324935	Yes
row_10	Adm	NA	3741	1.24022	0.338905	Yes
row_11	Lbp	NA	3891	1.19613	0.353769	Yes
row_12	Vdr	NA	4166	1.12136	0.364394	Yes
row_13	Krt19	NA	7028	0.571662	0.302762	No
row_14	Bdnf	NA	10708	0.149295	0.214431	No
row_15	Il6	NA	10721	0.147307	0.216418	No
row_16	Cxcl5	NA	30093	-0.136903	-0.258732	No
row_17	Ptgdr	NA	33462	-0.447571	-0.334779	No
row_18	Inhba	NA	34422	-0.630325	-0.34864	No
row_19	Ccl20	NA	34796	-0.647989	-0.347789	No
row_20	Ptgs2	NA	35434	-0.75177	-0.351834	No
row_21	Ptger3	NA	36034	-0.903159	-0.352598	No
row_22	Crhbp	NA	36141	-0.925812	-0.340864	No
row_23	Ass1	NA	36595	-1.01639	-0.336275	No
row_24	Drd1	NA	36715	-1.04469	-0.323019	No
row_25	Selp	NA	36983	-1.10649	-0.312452	No
row_26	Tac1	NA	36996	-1.11257	-0.295508	No
row_27	Ptgds	NA	37640	-1.31029	-0.291046	No
row_28	Ptges	NA	37732	-1.33651	-0.272578	No
row_29	Wnt2	NA	37929	-1.40045	-0.255707	No
row_30	Pgr	NA	38591	-1.61655	-0.246943	No
row_31	Ptpru	NA	38867	-1.69534	-0.227449	No
row_32	Pln	NA	39036	-1.74715	-0.204515	No
row_33	Nefh	NA	39334	-1.83753	-0.183359	No
row_34	Ntsr1	NA	39888	-2.09479	-0.164524	No
row_35	Wnt11	NA	40046	-2.24593	-0.13359	No
row_36	Lep	NA	40379	-2.95131	-0.0960375	No
row_37	Sele	NA	40386	-2.97201	-0.0501323	No
row_38	Ptprn	NA	40505	-3.61368	0.00295654	No
