# Supplementary material for: KR158 Spheres Harboring Slow-Cycling Cells Recapitulate High-Grade Glioma Features in an Immunocompetent System
Source: Cells. 2024 May 29;13(11):938. doi: 10.3390/cells13110938 (PMC11171638; doi:10.3390/cells13110938)
Supplement: Supplementary file 1 [file cells-13-00938-s001.zip › Table S2.Kluc_T vs CT-2A WONG_ADULT_TISSUE_STEM_MODULE.xlsx]

## Sheet: WONG_ADULT_TISSUE_STEM_MODULE
Kluc_T vs CT-2A
NAME	SYMBOL	TITLE	RANK IN GENE LIST	RANK METRIC SCORE	RUNNING ES	CORE ENRICHMENT
row_0	Rab38	NA	11	4.5016	0.00726657	Yes
row_1	Ltbp2	NA	17	4.45516	0.0146047	Yes
row_2	Nrk	NA	29	4.38855	0.0216819	Yes
row_3	Klf2	NA	73	4.09367	0.0274683	Yes
row_4	Apoe	NA	95	3.99904	0.033644	Yes
row_5	Cebpb	NA	118	3.91821	0.0396594	Yes
row_6	Rrad	NA	129	3.85007	0.0458596	Yes
row_7	Vcam1	NA	135	3.82589	0.0521437	Yes
row_8	Pdlim2	NA	152	3.76014	0.0580437	Yes
row_9	Timp3	NA	153	3.7596	0.0643413	Yes
row_10	Gngt2	NA	166	3.74144	0.0703097	Yes
row_11	Htra1	NA	229	3.55332	0.0747178	Yes
row_12	Dab2	NA	230	3.55059	0.0806653	Yes
row_13	Igsf10	NA	285	3.42438	0.0850566	Yes
row_14	Gpr65	NA	319	3.34537	0.0898386	Yes
row_15	Cxcl12	NA	333	3.33112	0.0950947	Yes
row_16	Tinagl1	NA	339	3.32317	0.100537	Yes
row_17	Efnb2	NA	348	3.29678	0.10586	Yes
row_18	Dapp1	NA	385	3.24644	0.110401	Yes
row_19	Crip1	NA	393	3.2216	0.115623	Yes
row_20	Casp4	NA	397	3.21519	0.120934	Yes
row_21	Mfng	NA	419	3.18175	0.125741	Yes
row_22	Lmo2	NA	436	3.15495	0.130627	Yes
row_23	Igfbp7	NA	441	3.1464	0.135798	Yes
row_24	Plek	NA	510	3.05137	0.139216	Yes
row_25	Inhbb	NA	525	3.02955	0.143942	Yes
row_26	Cav1	NA	534	3.01571	0.148794	Yes
row_27	Abca1	NA	535	3.01424	0.153844	Yes
row_28	Cd34	NA	543	3.00474	0.158702	Yes
row_29	Nid2	NA	544	3.00399	0.163734	Yes
row_30	Mrpl52	NA	557	2.98945	0.168443	Yes
row_31	Rras	NA	582	2.94072	0.172771	Yes
row_32	Jund	NA	622	2.89406	0.176648	Yes
row_33	Matn2	NA	630	2.87792	0.181294	Yes
row_34	Fzd2	NA	697	2.79243	0.184328	Yes
row_35	Ccl7	NA	722	2.74973	0.188336	Yes
row_36	Mdfic	NA	816	2.64476	0.190451	Yes
row_37	Mitf	NA	839	2.62134	0.194294	Yes
row_38	Serpinf1	NA	903	2.5507	0.196998	Yes
row_39	Hspb8	NA	910	2.54582	0.201113	Yes
row_40	Rgs18	NA	924	2.53226	0.205031	Yes
row_41	Entpd1	NA	943	2.51682	0.208798	Yes
row_42	Nab2	NA	983	2.48566	0.211991	Yes
row_43	Errfi1	NA	989	2.48219	0.216024	Yes
row_44	Lsp1	NA	1040	2.43914	0.218864	Yes
row_45	Prss23	NA	1053	2.42962	0.222635	Yes
row_46	Lst1	NA	1080	2.40171	0.226011	Yes
row_47	Ptger4	NA	1099	2.38352	0.229555	Yes
row_48	Sesn1	NA	1103	2.37897	0.233466	Yes
row_49	Mllt3	NA	1117	2.37092	0.237113	Yes
row_50	Cited2	NA	1147	2.34464	0.240319	Yes
row_51	Sgce	NA	1195	2.31806	0.243031	Yes
row_52	Ctsz	NA	1312	2.22405	0.243868	Yes
row_53	Ltb	NA	1320	2.21865	0.24741	Yes
row_54	Rgs2	NA	1357	2.18581	0.250175	Yes
row_55	Gch1	NA	1384	2.16572	0.253155	Yes
row_56	Pmp22	NA	1398	2.15919	0.256448	Yes
row_57	Lats2	NA	1621	2.03537	0.254329	Yes
row_58	Apobr	NA	1626	2.03144	0.257632	Yes
row_59	Cebpd	NA	1630	2.02946	0.260957	Yes
row_60	Casp12	NA	1663	2.01314	0.263533	Yes
row_61	Flnb	NA	1704	1.99378	0.265876	Yes
row_62	Myl9	NA	1730	1.97517	0.268562	Yes
row_63	Stk10	NA	1770	1.95853	0.270872	Yes
row_64	Cd40	NA	1812	1.93471	0.273091	Yes
row_65	Marcks	NA	1838	1.92533	0.275694	Yes
row_66	Gatm	NA	1852	1.91646	0.27858	Yes
row_67	Icam1	NA	1870	1.90725	0.281352	Yes
row_68	Fkbp9	NA	1891	1.89827	0.284033	Yes
row_69	Il15	NA	1982	1.84856	0.284889	Yes
row_70	Serpine1	NA	1985	1.8474	0.287933	Yes
row_71	Myadm	NA	1994	1.84423	0.290823	Yes
row_72	Pck2	NA	2010	1.83802	0.293529	Yes
row_73	Klf4	NA	2040	1.82608	0.295865	Yes
row_74	Sparc	NA	2086	1.8042	0.297767	Yes
row_75	Sertad1	NA	2095	1.79973	0.300582	Yes
row_76	Ncam1	NA	2112	1.79084	0.303184	Yes
row_77	Msn	NA	2136	1.77992	0.305592	Yes
row_78	Fhl1	NA	2147	1.77541	0.308317	Yes
row_79	Eps8	NA	2215	1.74846	0.309578	Yes
row_80	Cnn2	NA	2216	1.74809	0.312506	Yes
row_81	Pbxip1	NA	2325	1.71143	0.312683	Yes
row_82	Rai14	NA	2339	1.70676	0.315218	Yes
row_83	Socs3	NA	2428	1.6677	0.315821	Yes
row_84	Tgm2	NA	2505	1.63871	0.316673	Yes
row_85	Dgka	NA	2528	1.62815	0.318852	Yes
row_86	Arhgap4	NA	2624	1.58408	0.31914	Yes
row_87	Fn1	NA	2651	1.57475	0.32113	Yes
row_88	Tagln	NA	2670	1.5687	0.32331	Yes
row_89	Abl1	NA	2676	1.56625	0.325809	Yes
row_90	Nfkbia	NA	2699	1.55544	0.327867	Yes
row_91	Pls3	NA	2715	1.55198	0.330093	Yes
row_92	Traf1	NA	2721	1.5477	0.332561	Yes
row_93	Hlx	NA	2889	1.49277	0.330902	Yes
row_94	Fkbp7	NA	2973	1.46237	0.331285	Yes
row_95	Tpst1	NA	3116	1.41884	0.330126	Yes
row_96	Btg2	NA	3134	1.41251	0.332068	Yes
row_97	Lrp4	NA	3196	1.3944	0.332885	Yes
row_98	Abcg2	NA	3206	1.39224	0.334993	Yes
row_99	Eng	NA	3211	1.39177	0.337225	Yes
row_100	Rhob	NA	3299	1.36499	0.337345	Yes
row_101	Tie1	NA	3390	1.33999	0.337348	Yes
row_102	Cxcl2	NA	3395	1.33871	0.339491	Yes
row_103	Clic4	NA	3424	1.32837	0.341019	Yes
row_104	Spic	NA	3427	1.32747	0.343193	Yes
row_105	Ahrr	NA	3460	1.31675	0.344601	Yes
row_106	Tpm1	NA	3493	1.30969	0.345998	Yes
row_107	Mgst1	NA	3496	1.3091	0.348141	Yes
row_108	Rab34	NA	3504	1.30702	0.350156	Yes
row_109	Thbs1	NA	3527	1.29942	0.351785	Yes
row_110	Pfn2	NA	3546	1.29191	0.353501	Yes
row_111	Trim47	NA	3573	1.28601	0.355008	Yes
row_112	Per1	NA	3622	1.27218	0.355943	Yes
row_113	Lrrfip1	NA	3641	1.26748	0.357618	Yes
row_114	Junb	NA	3665	1.26023	0.359156	Yes
row_115	Nfix	NA	3684	1.25556	0.360811	Yes
row_116	Adm	NA	3741	1.24022	0.361494	Yes
row_117	Csf2	NA	3776	1.23274	0.362712	Yes
row_118	Ly75	NA	3781	1.23068	0.364674	Yes
row_119	Tnc	NA	3867	1.20344	0.364573	Yes
row_120	Rhou	NA	3941	1.18662	0.364743	Yes
row_121	Ddit3	NA	3977	1.17461	0.365839	Yes
row_122	Bach1	NA	3980	1.17417	0.367756	Yes
row_123	Bgn	NA	4088	1.1465	0.367012	Yes
row_124	Tmbim1	NA	4092	1.14508	0.368856	Yes
row_125	Reep3	NA	4093	1.14487	0.370773	Yes
row_126	Sash1	NA	4124	1.13322	0.371924	Yes
row_127	Atf3	NA	4138	1.12887	0.373492	Yes
row_128	Zfp90	NA	4146	1.12518	0.375202	Yes
row_129	Vdr	NA	4166	1.12136	0.376607	Yes
row_130	Pdrg1	NA	4188	1.1144	0.377951	Yes
row_131	Txndc16	NA	4229	1.10562	0.378807	Yes
row_132	Rbp1	NA	4250	1.09923	0.38015	Yes
row_133	Fbln2	NA	4263	1.0959	0.381687	Yes
row_134	Rrbp1	NA	4270	1.09516	0.383372	Yes
row_135	Relb	NA	4313	1.08327	0.384141	Yes
row_136	Cxcl14	NA	4333	1.07833	0.385474	Yes
row_137	Basp1	NA	4416	1.0634	0.385213	Yes
row_138	Emp1	NA	4488	1.04395	0.385194	Yes
row_139	Mcoln2	NA	4656	1.00745	0.382723	Yes
row_140	Procr	NA	4744	0.994611	0.382222	Yes
row_141	Ifitm3	NA	4764	0.988369	0.383405	Yes
row_142	Fntb	NA	4849	0.973412	0.382943	Yes
row_143	Gem	NA	5058	0.92935	0.37932	Yes
row_144	Emb	NA	5080	0.923337	0.380344	Yes
row_145	Dtd1	NA	5176	0.898897	0.379484	Yes
row_146	Synpo	NA	5221	0.889744	0.379879	Yes
row_147	Pnrc1	NA	5224	0.888655	0.381318	Yes
row_148	Grem1	NA	5260	0.881557	0.381923	Yes
row_149	Clk1	NA	5272	0.87901	0.383121	Yes
row_150	Esyt3	NA	5275	0.87887	0.384543	Yes
row_151	Arhgef10	NA	5282	0.877802	0.385864	Yes
row_152	Stbd1	NA	5344	0.867701	0.385799	Yes
row_153	Snx10	NA	5603	0.840555	0.380782	Yes
row_154	Ptpn21	NA	5632	0.836161	0.381485	Yes
row_155	Rab20	NA	5750	0.825813	0.379955	Yes
row_156	Capn2	NA	5844	0.802514	0.378984	Yes
row_157	Tal1	NA	5891	0.792215	0.379165	Yes
row_158	Msi2	NA	5916	0.786658	0.379885	Yes
row_159	Chrnb1	NA	5976	0.77689	0.379717	Yes
row_160	Plxdc2	NA	6027	0.76941	0.379761	Yes
row_161	Frmd6	NA	6030	0.768696	0.380999	Yes
row_162	Smad1	NA	6044	0.766848	0.38196	Yes
row_163	Plk2	NA	6086	0.758473	0.382209	Yes
row_164	Rilpl1	NA	6098	0.756075	0.383202	Yes
row_165	Foxc1	NA	6124	0.750233	0.383836	Yes
row_166	Ski	NA	6158	0.74446	0.384261	Yes
row_167	Rfesd	NA	6210	0.733383	0.384219	Yes
row_168	Lgalsl	NA	6263	0.724564	0.384138	Yes
row_169	Klf6	NA	6294	0.721132	0.384599	Yes
row_170	Lpar3	NA	6329	0.711029	0.384943	Yes
row_171	Arhgef5	NA	6351	0.706332	0.385604	Yes
row_172	Tesk1	NA	6434	0.692554	0.384722	Yes
row_173	Eya2	NA	6491	0.68195	0.38447	Yes
row_174	Ugdh	NA	6519	0.678349	0.384933	Yes
row_175	Fermt2	NA	6531	0.675602	0.385791	Yes
row_176	Cmtm8	NA	6542	0.672851	0.386669	Yes
row_177	Flot1	NA	6597	0.659012	0.386428	Yes
row_178	Cnn3	NA	6653	0.649267	0.386146	Yes
row_179	Cbx4	NA	6718	0.636734	0.385619	Yes
row_180	Klf10	NA	6776	0.622875	0.385243	Yes
row_181	Hpgd	NA	6810	0.614408	0.38545	Yes
row_182	Gpx7	NA	6828	0.611998	0.386052	Yes
row_183	Caprin2	NA	6869	0.602484	0.386065	Yes
row_184	Lysmd3	NA	6890	0.599284	0.386571	Yes
row_185	Pbx3	NA	6932	0.592105	0.386542	Yes
row_186	Rest	NA	6999	0.57606	0.385863	Yes
row_187	Cd27	NA	7022	0.572851	0.386275	Yes
row_188	Cdh2	NA	7048	0.568729	0.386605	Yes
row_189	Moxd1	NA	7082	0.562724	0.386726	Yes
row_190	Arhgap6	NA	7116	0.556988	0.386837	Yes
row_191	Gata3	NA	7128	0.554776	0.387493	Yes
row_192	Ptpn12	NA	7279	0.532062	0.384649	No
row_193	Fos	NA	7315	0.528037	0.384661	No
row_194	Ttc28	NA	7463	0.510633	0.381856	No
row_195	Elovl5	NA	7488	0.506677	0.382107	No
row_196	Mfge8	NA	7489	0.506597	0.382956	No
row_197	Itgae	NA	7520	0.500619	0.383047	No
row_198	Acox1	NA	7586	0.499939	0.382266	No
row_199	Tes	NA	7815	0.489773	0.377409	No
row_200	Tk2	NA	7819	0.489345	0.378154	No
row_201	Tmem98	NA	7838	0.483676	0.378516	No
row_202	Stat4	NA	8033	0.4546	0.374446	No
row_203	App	NA	8094	0.446466	0.3737	No
row_204	Stac	NA	8947	0.410407	0.353171	No
row_205	Ccl3	NA	8959	0.40902	0.353582	No
row_206	Actn1	NA	8972	0.407328	0.353965	No
row_207	Prdm5	NA	9185	0.385454	0.349332	No
row_208	Ncr1	NA	9267	0.371446	0.347937	No
row_209	Zfp1	NA	9292	0.367335	0.347954	No
row_210	Jak1	NA	9415	0.346324	0.345497	No
row_211	Vwf	NA	9433	0.344275	0.34565	No
row_212	Serpinh1	NA	9509	0.335662	0.344344	No
row_213	Lgr5	NA	9531	0.331321	0.344376	No
row_214	Dock7	NA	9534	0.331027	0.344881	No
row_215	Antxr2	NA	9586	0.323683	0.344153	No
row_216	Jun	NA	9774	0.295036	0.339991	No
row_217	Gata2	NA	9786	0.293235	0.340208	No
row_218	Fstl1	NA	9910	0.275917	0.337607	No
row_219	Muc13	NA	10108	0.25	0.33312	No
row_220	Id2	NA	10162	0.24088	0.332204	No
row_221	Ramp3	NA	10180	0.23869	0.33218	No
row_222	Dusp2	NA	10229	0.231187	0.331372	No
row_223	Eif1	NA	10340	0.213862	0.328991	No
row_224	Postn	NA	10342	0.213257	0.329324	No
row_225	Ktn1	NA	10346	0.212709	0.329605	No
row_226	Id1	NA	10390	0.204894	0.328878	No
row_227	Vnn1	NA	10473	0.191087	0.327156	No
row_228	Dnajb9	NA	10504	0.186112	0.326721	No
row_229	Egr2	NA	10545	0.17656	0.32602	No
row_230	Evl	NA	10644	0.160098	0.323848	No
row_231	Meis1	NA	10698	0.15108	0.322781	No
row_232	Nid1	NA	10701	0.150576	0.322984	No
row_233	Bdnf	NA	10708	0.149295	0.323084	No
row_234	Ccnd1	NA	10715	0.148067	0.323183	No
row_235	Il6	NA	10721	0.147307	0.323305	No
row_236	Dkk3	NA	10785	0.14201	0.321974	No
row_237	Paqr7	NA	10794	0.140197	0.32201	No
row_238	Klrg1	NA	10984	0.108247	0.317485	No
row_239	Mprip	NA	11116	0.0938098	0.314379	No
row_240	Pkd2	NA	11195	0.0820838	0.312575	No
row_241	Slurp1	NA	11237	0.0773503	0.311683	No
row_242	Padi4	NA	11494	0.0745771	0.305433	No
row_243	Nupr1	NA	11636	0.0470977	0.302001	No
row_244	Tspan6	NA	11647	0.0459463	0.301829	No
row_245	Id4	NA	11884	0.000667936	0.295953	No
row_246	Glis2	NA	11886	0.000170158	0.295928	No
row_247	Pth	NA	12325	0	0.285021	No
row_248	Gnrhr	NA	22674	0	0.0273326	No
row_249	Iqch	NA	22827	0	0.0235474	No
row_250	Tchp	NA	29337	-0.0168393	-0.138513	No
row_251	Sik3	NA	29375	-0.0255517	-0.139392	No
row_252	Lamc1	NA	29419	-0.0329226	-0.140407	No
row_253	Igfbp3	NA	29613	-0.0595042	-0.145114	No
row_254	Sardh	NA	29693	-0.0742857	-0.146957	No
row_255	Ifng	NA	29703	-0.0770263	-0.147052	No
row_256	Flt3	NA	29776	-0.0875232	-0.148698	No
row_257	Pdgfa	NA	29851	-0.101641	-0.150371	No
row_258	Clca1	NA	29973	-0.113312	-0.153194	No
row_259	Zbtb20	NA	30025	-0.126593	-0.154252	No
row_260	Tek	NA	30044	-0.128114	-0.154486	No
row_261	Il18	NA	30079	-0.135232	-0.155106	No
row_262	Kazald1	NA	30108	-0.140315	-0.155568	No
row_263	Cand2	NA	30124	-0.143896	-0.1557	No
row_264	Adcy6	NA	30278	-0.151365	-0.159257	No
row_265	Phf13	NA	30303	-0.157064	-0.159592	No
row_266	Ell2	NA	30584	-0.203575	-0.166223	No
row_267	Phtf2	NA	30599	-0.20691	-0.166225	No
row_268	Rai1	NA	30657	-0.219504	-0.167277	No
row_269	Gnaq	NA	30836	-0.249557	-0.171292	No
row_270	Pmepa1	NA	30883	-0.260526	-0.172001	No
row_271	Trib3	NA	30913	-0.266403	-0.172277	No
row_272	Ddit4	NA	31089	-0.285613	-0.176156	No
row_273	Marcksl1	NA	31179	-0.303922	-0.177863	No
row_274	Sfrp1	NA	31200	-0.308471	-0.177845	No
row_275	Lamb1	NA	31225	-0.312447	-0.177919	No
row_276	Aktip	NA	31266	-0.322838	-0.178374	No
row_277	Ehf	NA	31320	-0.334745	-0.179133	No
row_278	Dnajb2	NA	31357	-0.336927	-0.179465	No
row_279	Tnfaip6	NA	31402	-0.345799	-0.179982	No
row_280	Pigr	NA	31505	-0.357143	-0.181924	No
row_281	Gabrr1	NA	31512	-0.357143	-0.181475	No
row_282	Dpt	NA	32785	-0.37669	-0.21252	No
row_283	Vldlr	NA	32945	-0.396096	-0.215815	No
row_284	Dnajb4	NA	32960	-0.399451	-0.215495	No
row_285	Usp2	NA	33337	-0.433502	-0.224132	No
row_286	Hspa2	NA	33338	-0.433711	-0.223406	No
row_287	Nfib	NA	33442	-0.443418	-0.225228	No
row_288	Trim44	NA	33482	-0.4536	-0.225439	No
row_289	Tekt2	NA	33598	-0.474132	-0.227509	No
row_290	Thsd1	NA	33686	-0.48315	-0.228866	No
row_291	Esam	NA	33834	-0.510228	-0.231672	No
row_292	Cd200	NA	33838	-0.512776	-0.230888	No
row_293	Mycn	NA	33839	-0.512827	-0.230029	No
row_294	Bag3	NA	33843	-0.513032	-0.229244	No
row_295	Gstk1	NA	33852	-0.514474	-0.228581	No
row_296	Irf7	NA	33890	-0.521611	-0.228629	No
row_297	Tle1	NA	33907	-0.525508	-0.228147	No
row_298	Gja1	NA	33908	-0.525887	-0.227266	No
row_299	Senp6	NA	33917	-0.528125	-0.226581	No
row_300	Zmym4	NA	33928	-0.530466	-0.225941	No
row_301	Adcy9	NA	33977	-0.541495	-0.22623	No
row_302	Smarca2	NA	34035	-0.556011	-0.226718	No
row_303	Hoxa3	NA	34074	-0.564116	-0.226719	No
row_304	Ak1	NA	34083	-0.566488	-0.225969	No
row_305	Ifi44	NA	34101	-0.570009	-0.225438	No
row_306	Dlc1	NA	34117	-0.573361	-0.224851	No
row_307	Dbp	NA	34135	-0.57771	-0.224307	No
row_308	Klk8	NA	34147	-0.580927	-0.223608	No
row_309	Cish	NA	34160	-0.582265	-0.222931	No
row_310	Snx30	NA	34167	-0.583414	-0.222103	No
row_311	Fyn	NA	34185	-0.588852	-0.22154	No
row_312	Invs	NA	34199	-0.594211	-0.220869	No
row_313	Ier3	NA	34204	-0.595468	-0.219971	No
row_314	Foxa3	NA	34215	-0.597238	-0.219219	No
row_315	Mpdz	NA	34270	-0.603563	-0.219553	No
row_316	Sirt3	NA	34284	-0.608784	-0.218857	No
row_317	Foxq1	NA	34306	-0.615282	-0.218349	No
row_318	Phlda2	NA	34785	-0.647989	-0.229167	No
row_319	Sdc1	NA	34966	-0.648971	-0.232562	No
row_320	Smad7	NA	35009	-0.658763	-0.232505	No
row_321	Nbea	NA	35088	-0.678784	-0.23331	No
row_322	Foxp1	NA	35094	-0.679759	-0.232296	No
row_323	Hcar2	NA	35102	-0.68141	-0.231329	No
row_324	Ampd3	NA	35151	-0.690185	-0.231368	No
row_325	Bhlhe40	NA	35156	-0.691297	-0.23031	No
row_326	Phlda1	NA	35286	-0.72465	-0.232308	No
row_327	Gkap1	NA	35412	-0.743767	-0.234175	No
row_328	Ptgs2	NA	35434	-0.75177	-0.233439	No
row_329	Phlpp1	NA	35501	-0.766319	-0.233799	No
row_330	Maged1	NA	35639	-0.790574	-0.235886	No
row_331	Ccl5	NA	35651	-0.794986	-0.234829	No
row_332	Igfbp5	NA	35675	-0.802894	-0.234056	No
row_333	Cep170	NA	35680	-0.803562	-0.23281	No
row_334	Gsx1	NA	35721	-0.818755	-0.232435	No
row_335	Nedd9	NA	35735	-0.824624	-0.231377	No
row_336	Spon1	NA	35741	-0.825743	-0.230118	No
row_337	Dusp4	NA	35758	-0.834313	-0.229119	No
row_338	Yes1	NA	35762	-0.835791	-0.227794	No
row_339	Rabep1	NA	35816	-0.847591	-0.227694	No
row_340	Zfpm1	NA	35901	-0.864415	-0.228338	No
row_341	Pdlim3	NA	35908	-0.865377	-0.227038	No
row_342	Rgs5	NA	35938	-0.875847	-0.226293	No
row_343	Aff4	NA	35950	-0.878177	-0.225096	No
row_344	Trpc6	NA	35986	-0.889686	-0.224477	No
row_345	Prkcb	NA	36017	-0.89861	-0.223719	No
row_346	Sox4	NA	36022	-0.900327	-0.22231	No
row_347	Ptger3	NA	36034	-0.903159	-0.221071	No
row_348	Dynll2	NA	36048	-0.909558	-0.219872	No
row_349	Sytl4	NA	36057	-0.911688	-0.218544	No
row_350	Hoxa5	NA	36117	-0.921178	-0.21847	No
row_351	Prkcq	NA	36126	-0.922809	-0.217123	No
row_352	Tob1	NA	36135	-0.924781	-0.215773	No
row_353	Sorl1	NA	36172	-0.933112	-0.215107	No
row_354	Fgf17	NA	36192	-0.938194	-0.214008	No
row_355	Pbx1	NA	36230	-0.949277	-0.21334	No
row_356	Nacc2	NA	36300	-0.968184	-0.213436	No
row_357	Nicn1	NA	36470	-0.993861	-0.21598	No
row_358	Abhd8	NA	36499	-1.00158	-0.214999	No
row_359	Zkscan1	NA	36560	-1.00719	-0.214807	No
row_360	Ifih1	NA	36620	-1.0246	-0.214559	No
row_361	Rcan3	NA	36629	-1.02741	-0.213038	No
row_362	Gabarapl1	NA	36636	-1.02874	-0.211464	No
row_363	Zmynd11	NA	36655	-1.03115	-0.210185	No
row_364	Trim32	NA	36752	-1.05824	-0.210803	No
row_365	Ccl11	NA	36756	-1.05942	-0.209103	No
row_366	Prkacb	NA	36768	-1.06611	-0.207591	No
row_367	Elovl6	NA	36962	-1.10116	-0.210553	No
row_368	Map7	NA	36979	-1.105	-0.2091	No
row_369	Selp	NA	36983	-1.10649	-0.207321	No
row_370	Tac1	NA	36996	-1.11257	-0.205757	No
row_371	Ifit1	NA	37002	-1.11541	-0.204013	No
row_372	Irf6	NA	37056	-1.13226	-0.203436	No
row_373	Nckap1	NA	37129	-1.15418	-0.203296	No
row_374	Armcx2	NA	37172	-1.16692	-0.202387	No
row_375	Pcdhb15	NA	37178	-1.16965	-0.200552	No
row_376	Kit	NA	37206	-1.17869	-0.19925	No
row_377	Casq2	NA	37320	-1.20802	-0.200041	No
row_378	Rasd1	NA	37334	-1.21454	-0.19833	No
row_379	Adamts1	NA	37367	-1.22364	-0.197077	No
row_380	Zfp30	NA	37471	-1.25532	-0.197539	No
row_381	Sorcs2	NA	37488	-1.26187	-0.195824	No
row_382	Cers4	NA	37514	-1.26835	-0.194322	No
row_383	Mpzl1	NA	37558	-1.28353	-0.193243	No
row_384	Myh3	NA	37693	-1.32429	-0.194361	No
row_385	Gria3	NA	37707	-1.32668	-0.192463	No
row_386	Rgs4	NA	37729	-1.3345	-0.19075	No
row_387	Kcnk2	NA	37785	-1.35232	-0.189855	No
row_388	Thbs4	NA	37801	-1.35657	-0.187956	No
row_389	Dlg3	NA	37802	-1.35689	-0.185683	No
row_390	Gnb5	NA	37855	-1.3722	-0.184679	No
row_391	Tgif2	NA	37874	-1.38124	-0.182814	No
row_392	Plxna2	NA	37937	-1.40299	-0.182008	No
row_393	Socs2	NA	38043	-1.44679	-0.182199	No
row_394	Zmym6	NA	38142	-1.48111	-0.182159	No
row_395	Hlf	NA	38204	-1.49831	-0.181168	No
row_396	Ttpa	NA	38228	-1.50348	-0.179222	No
row_397	Plekha5	NA	38251	-1.50967	-0.177241	No
row_398	Barx2	NA	38279	-1.51251	-0.17538	No
row_399	Hoxa10	NA	38357	-1.53638	-0.174724	No
row_400	Etnk1	NA	38393	-1.54491	-0.173008	No
row_401	Arhgap32	NA	38438	-1.55944	-0.171491	No
row_402	Dusp8	NA	38464	-1.57074	-0.169483	No
row_403	Myoc	NA	38585	-1.61395	-0.169768	No
row_404	Pkia	NA	38619	-1.62521	-0.167867	No
row_405	Ptn	NA	38677	-1.64164	-0.166537	No
row_406	Mmp17	NA	38691	-1.64637	-0.164102	No
row_407	Pclo	NA	38695	-1.64755	-0.161417	No
row_408	Zdbf2	NA	38702	-1.65022	-0.158803	No
row_409	Homer2	NA	38736	-1.65921	-0.156845	No
row_410	Tbr1	NA	38793	-1.67462	-0.155435	No
row_411	Kcnma1	NA	38828	-1.68459	-0.153459	No
row_412	Kcnd2	NA	38845	-1.69	-0.151027	No
row_413	Foxa1	NA	38848	-1.69024	-0.148245	No
row_414	Epha5	NA	38858	-1.69406	-0.145632	No
row_415	Gabbr1	NA	38891	-1.70219	-0.143578	No
row_416	Ryr2	NA	38960	-1.7184	-0.142392	No
row_417	Prkce	NA	38971	-1.72308	-0.139755	No
row_418	Gabrg1	NA	39028	-1.74454	-0.138228	No
row_419	Ephb4	NA	39035	-1.74712	-0.13545	No
row_420	Gria2	NA	39045	-1.74995	-0.132743	No
row_421	Agtr2	NA	39073	-1.75926	-0.130469	No
row_422	Grid1	NA	39145	-1.78245	-0.129251	No
row_423	Foxn1	NA	39154	-1.78571	-0.126459	No
row_424	Itih5	NA	39215	-1.79489	-0.124947	No
row_425	Reln	NA	39216	-1.79508	-0.12194	No
row_426	Bex4	NA	39225	-1.79925	-0.119125	No
row_427	Gabra3	NA	39260	-1.81365	-0.116934	No
row_428	Kcna1	NA	39261	-1.8138	-0.113896	No
row_429	Ndn	NA	39307	-1.82766	-0.111955	No
row_430	Stmn3	NA	39345	-1.84234	-0.10979	No
row_431	Cntn1	NA	39357	-1.84573	-0.106972	No
row_432	Kcna2	NA	39385	-1.85452	-0.104538	No
row_433	Phc1	NA	39398	-1.8576	-0.101725	No
row_434	Arhgap35	NA	39463	-1.88476	-0.100162	No
row_435	Scg5	NA	39483	-1.88924	-0.0974706	No
row_436	Cald1	NA	39508	-1.90118	-0.0948836	No
row_437	Glra3	NA	39512	-1.90328	-0.0917702	No
row_438	Magi2	NA	39532	-1.9116	-0.0890413	No
row_439	Tagln3	NA	39564	-1.92174	-0.0865942	No
row_440	Bex1	NA	39646	-1.94923	-0.0853462	No
row_441	Ndrg2	NA	39659	-1.9551	-0.0823701	No
row_442	Nrcam	NA	39662	-1.9565	-0.0791426	No
row_443	Stxbp1	NA	39670	-1.96145	-0.0760314	No
row_444	Astn1	NA	39720	-1.97908	-0.0739365	No
row_445	Aldoc	NA	39743	-1.99675	-0.0711397	No
row_446	Dbndd2	NA	39769	-2.00989	-0.0683955	No
row_447	Hdac11	NA	39775	-2.01252	-0.0651489	No
row_448	Gjc3	NA	39822	-2.04334	-0.0628717	No
row_449	Fosb	NA	39851	-2.06967	-0.0601021	No
row_450	Aoc3	NA	39874	-2.08404	-0.057159	No
row_451	Ptprk	NA	39900	-2.10202	-0.0542606	No
row_452	Ank3	NA	39926	-2.12277	-0.0513273	No
row_453	Sox6	NA	39967	-2.17022	-0.0486882	No
row_454	Enah	NA	40001	-2.19738	-0.0458292	No
row_455	Epha7	NA	40035	-2.23477	-0.0429076	No
row_456	Pxdn	NA	40048	-2.25167	-0.0394347	No
row_457	Pygm	NA	40058	-2.26588	-0.0358633	No
row_458	Nipsnap1	NA	40085	-2.29748	-0.0326623	No
row_459	Hoxa9	NA	40098	-2.31612	-0.0290815	No
row_460	Grik1	NA	40104	-2.325	-0.0253115	No
row_461	Krba1	NA	40130	-2.36729	-0.0219687	No
row_462	Hoxa2	NA	40183	-2.47908	-0.0191109	No
row_463	Alcam	NA	40311	-2.76215	-0.0176467	No
row_464	Gsta4	NA	40313	-2.76311	-0.0130432	No
row_465	Adarb1	NA	40339	-2.84797	-0.00889525	No
row_466	F3	NA	40362	-2.91476	-0.00456068	No
row_467	Mpl	NA	40377	-2.95131	3.43442e-05	No
row_468	Hoxc4	NA	40506	-3.6515	0.00296336	No
