# Supplementary material for: KR158 Spheres Harboring Slow-Cycling Cells Recapitulate High-Grade Glioma Features in an Immunocompetent System
Source: Cells. 2024 May 29;13(11):938. doi: 10.3390/cells13110938 (PMC11171638; doi:10.3390/cells13110938)
Supplement: Supplementary file 1 [file cells-13-00938-s001.zip › Table S3.Kluc_T vs GL261 CELL_MIGRATION.xlsx]

## Sheet: CELLMIGRATION
Kluc_T vs GL261
NAME	SYMBOL	TITLE	RANK IN GENE LIST	RANK METRIC SCORE	RUNNING ES	CORE ENRICHMENT
row_0	Bves	NA	0	4.98284	0.00258381	Yes
row_1	Aqp1	NA	6	4.94983	0.00503835	Yes
row_2	Twist2	NA	15	4.88177	0.00739032	Yes
row_3	Vcam1	NA	17	4.86944	0.00989289	Yes
row_4	Fgfr1	NA	29	4.80509	0.0121378	Yes
row_5	Cxcl12	NA	33	4.7988	0.0145589	Yes
row_6	Lpar1	NA	35	4.77787	0.017014	Yes
row_7	Egfr	NA	36	4.7763	0.0194907	Yes
row_8	Cdh11	NA	42	4.73721	0.021835	Yes
row_9	Vegfc	NA	58	4.67245	0.0239214	Yes
row_10	Nexmif	NA	63	4.64048	0.026238	Yes
row_11	Sulf1	NA	68	4.62363	0.0285458	Yes
row_12	Cxcl14	NA	70	4.62307	0.0309206	Yes
row_13	Svep1	NA	79	4.57746	0.0331148	Yes
row_14	Col1a1	NA	81	4.57625	0.0354653	Yes
row_15	Sema3a	NA	90	4.54081	0.0376405	Yes
row_16	Anxa3	NA	91	4.53952	0.0399944	Yes
row_17	Bdkrb1	NA	92	4.53404	0.0423455	Yes
row_18	Lrrc15	NA	96	4.50422	0.0446139	Yes
row_19	Ror2	NA	99	4.4877	0.0468961	Yes
row_20	Itga7	NA	108	4.4576	0.0490281	Yes
row_21	Arhgap24	NA	124	4.40546	0.050976	Yes
row_22	Fmnl1	NA	127	4.39466	0.05321	Yes
row_23	Col3a1	NA	137	4.36247	0.0552703	Yes
row_24	Slit2	NA	140	4.35031	0.0574812	Yes
row_25	Igfbp5	NA	141	4.34603	0.0597348	Yes
row_26	Adgra2	NA	143	4.34116	0.0619635	Yes
row_27	Ptpro	NA	149	4.31832	0.0640905	Yes
row_28	Gpr183	NA	153	4.31173	0.0662591	Yes
row_29	Sema3c	NA	155	4.30259	0.0684677	Yes
row_30	Alox5	NA	161	4.29118	0.0705807	Yes
row_31	Itgam	NA	164	4.2808	0.0727556	Yes
row_32	Nbl1	NA	166	4.27043	0.0749476	Yes
row_33	Pdgfra	NA	170	4.26062	0.0770896	Yes
row_34	S100a11	NA	174	4.24457	0.0792233	Yes
row_35	Thbs1	NA	175	4.24413	0.0814241	Yes
row_36	F2rl1	NA	179	4.22735	0.0835488	Yes
row_37	Serpinf1	NA	186	4.21486	0.0855998	Yes
row_38	Fcgr3	NA	195	4.1977	0.0875971	Yes
row_39	Fstl1	NA	201	4.17619	0.0896505	Yes
row_40	Efnb2	NA	211	4.15792	0.0916046	Yes
row_41	Trem2	NA	214	4.15127	0.0937124	Yes
row_42	Coro1a	NA	218	4.1452	0.0957946	Yes
row_43	Hgf	NA	222	4.13572	0.0978718	Yes
row_44	Nr2f2	NA	223	4.12813	0.100012	Yes
row_45	Kirrel3	NA	247	4.05607	0.1016	Yes
row_46	P2ry12	NA	249	4.0535	0.103679	Yes
row_47	Camk1d	NA	263	4.00547	0.105465	Yes
row_48	Ccr5	NA	269	3.99483	0.107424	Yes
row_49	Plau	NA	275	3.98253	0.109377	Yes
row_50	Pla2g7	NA	285	3.95761	0.111227	Yes
row_51	Ccr1	NA	303	3.92107	0.112879	Yes
row_52	Arhgdib	NA	311	3.91342	0.114752	Yes
row_53	Loxl2	NA	316	3.90114	0.116685	Yes
row_54	Hoxa7	NA	317	3.90051	0.118707	Yes
row_55	Igsf10	NA	325	3.88603	0.120565	Yes
row_56	Mmp9	NA	331	3.87792	0.122464	Yes
row_57	Dcn	NA	332	3.87772	0.124475	Yes
row_58	Mmp14	NA	336	3.87455	0.126417	Yes
row_59	Nrp1	NA	341	3.85872	0.128328	Yes
row_60	Wnt5a	NA	348	3.84839	0.130189	Yes
row_61	Kank2	NA	358	3.83496	0.131976	Yes
row_62	Pik3cg	NA	359	3.83146	0.133962	Yes
row_63	Pdpn	NA	360	3.83006	0.135948	Yes
row_64	Ccr2	NA	362	3.82299	0.137908	Yes
row_65	Errfi1	NA	365	3.81821	0.139843	Yes
row_66	Emx2	NA	374	3.7931	0.141631	Yes
row_67	Vsir	NA	382	3.78178	0.143435	Yes
row_68	Tgfb2	NA	384	3.77374	0.145369	Yes
row_69	Ccl2	NA	391	3.75547	0.147182	Yes
row_70	P2ry6	NA	398	3.7339	0.148984	Yes
row_71	Gas6	NA	399	3.73377	0.15092	Yes
row_72	Ang	NA	406	3.72744	0.152718	Yes
row_73	Lcp1	NA	411	3.70898	0.154551	Yes
row_74	Fap	NA	412	3.70727	0.156474	Yes
row_75	Adamts12	NA	414	3.70599	0.158373	Yes
row_76	Tlr2	NA	417	3.69708	0.160245	Yes
row_77	Pdgfrb	NA	418	3.69444	0.162161	Yes
row_78	Lgmn	NA	438	3.66048	0.163633	Yes
row_79	Itga3	NA	447	3.64949	0.165346	Yes
row_80	Apoe	NA	450	3.64623	0.167192	Yes
row_81	Ptprj	NA	460	3.62965	0.168872	Yes
row_82	Pmp22	NA	464	3.6221	0.170683	Yes
row_83	Csf1	NA	466	3.59987	0.172527	Yes
row_84	Gpsm3	NA	468	3.59591	0.17437	Yes
row_85	Hexb	NA	473	3.58747	0.17614	Yes
row_86	Nfatc2	NA	479	3.57978	0.177884	Yes
row_87	Tnfsf4	NA	480	3.57567	0.179738	Yes
row_88	Pitx2	NA	486	3.56498	0.181475	Yes
row_89	Spn	NA	488	3.56098	0.183299	Yes
row_90	Snai1	NA	489	3.56021	0.185145	Yes
row_91	Tpbg	NA	493	3.55416	0.186921	Yes
row_92	Il34	NA	496	3.55356	0.188718	Yes
row_93	Insl3	NA	508	3.53229	0.190303	Yes
row_94	Cxcl16	NA	511	3.51893	0.192083	Yes
row_95	Pycard	NA	522	3.50384	0.193676	Yes
row_96	Itgb2	NA	531	3.48862	0.195305	Yes
row_97	C5ar1	NA	532	3.48834	0.197114	Yes
row_98	C3ar1	NA	537	3.48357	0.198831	Yes
row_99	Angpt1	NA	552	3.43587	0.200299	Yes
row_100	F2r	NA	553	3.43396	0.202079	Yes
row_101	Mctp1	NA	555	3.43164	0.203836	Yes
row_102	Vcl	NA	556	3.43151	0.205616	Yes
row_103	Glipr2	NA	562	3.42342	0.207279	Yes
row_104	Il1r1	NA	572	3.39783	0.208839	Yes
row_105	Ptprc	NA	576	3.39202	0.21053	Yes
row_106	Myh10	NA	579	3.39085	0.212244	Yes
row_107	Lamc2	NA	582	3.38799	0.213956	Yes
row_108	Selplg	NA	596	3.36741	0.21541	Yes
row_109	Fcer1g	NA	599	3.36222	0.217109	Yes
row_110	Ccl12	NA	603	3.35277	0.21878	Yes
row_111	Cxcl13	NA	624	3.33047	0.220058	Yes
row_112	Flrt2	NA	632	3.31548	0.221621	Yes
row_113	S1pr1	NA	658	3.28245	0.222762	Yes
row_114	Mitf	NA	659	3.28213	0.224464	Yes
row_115	Cnr2	NA	687	3.24922	0.225543	Yes
row_116	Bmp4	NA	694	3.23568	0.227086	Yes
row_117	Tnc	NA	701	3.21266	0.228618	Yes
row_118	Tmsb4x	NA	707	3.20663	0.230168	Yes
row_119	Cx3cr1	NA	723	3.17895	0.23148	Yes
row_120	Fgr	NA	726	3.16983	0.233079	Yes
row_121	Pdgfd	NA	738	3.15187	0.234467	Yes
row_122	Lrp5	NA	742	3.14428	0.23603	Yes
row_123	Dach1	NA	746	3.13982	0.237591	Yes
row_124	Sox9	NA	750	3.13274	0.239148	Yes
row_125	Ston1	NA	752	3.12878	0.240748	Yes
row_126	Ccl6	NA	754	3.12665	0.242347	Yes
row_127	Clec7a	NA	759	3.11929	0.243875	Yes
row_128	Slamf9	NA	763	3.11071	0.24542	Yes
row_129	Hdac7	NA	785	3.08595	0.24655	Yes
row_130	Bst1	NA	791	3.07767	0.248033	Yes
row_131	Sdc4	NA	792	3.07662	0.249629	Yes
row_132	Ptgs2	NA	808	3.05913	0.250879	Yes
row_133	Mef2c	NA	810	3.05667	0.252441	Yes
row_134	Tns1	NA	818	3.04301	0.253862	Yes
row_135	Adam15	NA	825	3.03227	0.2553	Yes
row_136	Cd34	NA	852	2.9904	0.256267	Yes
row_137	Tbx20	NA	861	2.97958	0.257633	Yes
row_138	Sphk1	NA	863	2.97358	0.259152	Yes
row_139	Tnn	NA	866	2.9719	0.260649	Yes
row_140	Gja1	NA	867	2.97071	0.262189	Yes
row_141	Six2	NA	882	2.94932	0.263404	Yes
row_142	Ptprk	NA	888	2.94268	0.264818	Yes
row_143	Aif1	NA	894	2.93568	0.266228	Yes
row_144	Cmklr1	NA	897	2.93151	0.267703	Yes
row_145	Ada	NA	915	2.89851	0.268825	Yes
row_146	Rin3	NA	926	2.88702	0.270098	Yes
row_147	Dab2	NA	934	2.87686	0.271433	Yes
row_148	Spi1	NA	939	2.86588	0.272829	Yes
row_149	Gpr35	NA	969	2.82781	0.273645	Yes
row_150	Abi3	NA	979	2.81736	0.274904	Yes
row_151	Gper1	NA	984	2.81056	0.276272	Yes
row_152	Lamb1	NA	993	2.80321	0.277546	Yes
row_153	Sirpa	NA	999	2.79196	0.278881	Yes
row_154	Lrp1	NA	1001	2.79122	0.280306	Yes
row_155	Igfbp3	NA	1004	2.78751	0.281707	Yes
row_156	Gpr18	NA	1005	2.78735	0.283152	Yes
row_157	Il1a	NA	1014	2.77778	0.284413	Yes
row_158	Tgfbr1	NA	1026	2.76054	0.285598	Yes
row_159	Itga11	NA	1027	2.76001	0.287029	Yes
row_160	Pawr	NA	1028	2.75993	0.28846	Yes
row_161	Sema5a	NA	1043	2.73737	0.289566	Yes
row_162	Lyn	NA	1053	2.72499	0.290777	Yes
row_163	Vegfd	NA	1078	2.69253	0.291635	Yes
row_164	Ptger4	NA	1094	2.66904	0.292682	Yes
row_165	Nox4	NA	1098	2.66348	0.293996	Yes
row_166	Vav1	NA	1114	2.64454	0.295031	Yes
row_167	Pld1	NA	1121	2.63928	0.296265	Yes
row_168	Tacr1	NA	1134	2.62208	0.297356	Yes
row_169	Pparg	NA	1161	2.58476	0.298113	Yes
row_170	Myo1g	NA	1162	2.5838	0.299453	Yes
row_171	Ptafr	NA	1175	2.56367	0.300513	Yes
row_172	Fut8	NA	1177	2.56325	0.30182	Yes
row_173	Sfrp2	NA	1183	2.55677	0.303033	Yes
row_174	Gcnt2	NA	1192	2.5479	0.304175	Yes
row_175	Cxcr4	NA	1209	2.52376	0.305125	Yes
row_176	Twist1	NA	1217	2.51051	0.306269	Yes
row_177	Fmnl3	NA	1226	2.50591	0.307389	Yes
row_178	Ccr1l1	NA	1238	2.5	0.308439	Yes
row_179	Tgfbr2	NA	1263	2.49785	0.309196	Yes
row_180	Tgfb1	NA	1265	2.49742	0.310469	Yes
row_181	Ext1	NA	1273	2.48381	0.3116	Yes
row_182	Dlg5	NA	1279	2.48225	0.312775	Yes
row_183	Cx3cl1	NA	1280	2.47964	0.31406	Yes
row_184	Cdh1	NA	1288	2.47111	0.315185	Yes
row_185	Pfn2	NA	1290	2.46909	0.316443	Yes
row_186	Cthrc1	NA	1297	2.46262	0.317585	Yes
row_187	Gnai2	NA	1299	2.4612	0.318839	Yes
row_188	Cnn2	NA	1305	2.45409	0.319999	Yes
row_189	Ccl7	NA	1309	2.45051	0.321203	Yes
row_190	Sema3f	NA	1313	2.44799	0.322405	Yes
row_191	Spp1	NA	1323	2.43684	0.323466	Yes
row_192	Parva	NA	1326	2.43439	0.324684	Yes
row_193	Tgfbr3	NA	1327	2.4332	0.325946	Yes
row_194	Msn	NA	1337	2.42701	0.327002	Yes
row_195	Lef1	NA	1346	2.42058	0.328078	Yes
row_196	Stk26	NA	1347	2.42043	0.329333	Yes
row_197	Dpp4	NA	1351	2.41444	0.330518	Yes
row_198	F11r	NA	1352	2.4126	0.331769	Yes
row_199	Syk	NA	1357	2.40933	0.332929	Yes
row_200	Plvap	NA	1387	2.38248	0.333514	Yes
row_201	Cdh13	NA	1403	2.3554	0.334398	Yes
row_202	Jaml	NA	1405	2.35432	0.335597	Yes
row_203	Podn	NA	1411	2.3507	0.336704	Yes
row_204	Camk2d	NA	1414	2.34827	0.337876	Yes
row_205	Dock4	NA	1422	2.34056	0.338933	Yes
row_206	Arrb2	NA	1430	2.33143	0.339985	Yes
row_207	Fgf7	NA	1436	2.33026	0.341081	Yes
row_208	Mgat3	NA	1453	2.30685	0.341919	Yes
row_209	Pde4d	NA	1464	2.29326	0.342883	Yes
row_210	Il1b	NA	1465	2.29294	0.344072	Yes
row_211	Ccr7	NA	1467	2.29079	0.345238	Yes
row_212	Pax3	NA	1470	2.28595	0.346378	Yes
row_213	Cdh2	NA	1476	2.27295	0.347445	Yes
row_214	Spns2	NA	1477	2.27189	0.348623	Yes
row_215	Peak1	NA	1491	2.2573	0.349502	Yes
row_216	Irs2	NA	1492	2.25166	0.350669	Yes
row_217	Prkca	NA	1497	2.24745	0.351745	Yes
row_218	Schip1	NA	1499	2.24363	0.352886	Yes
row_219	Csf3r	NA	1503	2.24063	0.353981	Yes
row_220	Atp2b4	NA	1507	2.23404	0.355072	Yes
row_221	Acp5	NA	1519	2.22486	0.355979	Yes
row_222	Lmna	NA	1527	2.21918	0.356972	Yes
row_223	Plat	NA	1528	2.2178	0.358123	Yes
row_224	Nr2f1	NA	1537	2.21418	0.359091	Yes
row_225	Ctsh	NA	1545	2.20668	0.360078	Yes
row_226	Arpc2	NA	1560	2.19516	0.360903	Yes
row_227	Tnfsf11	NA	1561	2.19505	0.362041	Yes
row_228	Actg1	NA	1577	2.18166	0.362836	Yes
row_229	Ecm1	NA	1580	2.17799	0.36392	Yes
row_230	Fut4	NA	1590	2.173	0.364845	Yes
row_231	Wdpcp	NA	1620	2.1499	0.36531	Yes
row_232	Pex2	NA	1622	2.14837	0.366401	Yes
row_233	Prkci	NA	1644	2.14096	0.36704	Yes
row_234	Cd300a	NA	1648	2.13681	0.368081	Yes
row_235	Prkcd	NA	1671	2.1187	0.368686	Yes
row_236	Ctnnb1	NA	1674	2.11621	0.369739	Yes
row_237	Nod2	NA	1677	2.1155	0.370791	Yes
row_238	Adgrl3	NA	1684	2.11056	0.371751	Yes
row_239	Plxna1	NA	1692	2.09479	0.37268	Yes
row_240	Swap70	NA	1693	2.09447	0.373766	Yes
row_241	Ptpn22	NA	1716	2.07267	0.374347	Yes
row_242	Mtus1	NA	1727	2.0676	0.375195	Yes
row_243	Efnb1	NA	1735	2.05897	0.376106	Yes
row_244	Nrp2	NA	1758	2.03667	0.376669	Yes
row_245	Nfix	NA	1762	2.03282	0.377655	Yes
row_246	Ret	NA	1778	2.01798	0.378365	Yes
row_247	Mcoln2	NA	1780	2.01712	0.379389	Yes
row_248	Hsd3b7	NA	1786	2.0118	0.38032	Yes
row_249	Dysf	NA	1789	2.00944	0.381317	Yes
row_250	Lama5	NA	1796	2.00498	0.382222	Yes
row_251	Il12b	NA	1808	1.98973	0.383007	Yes
row_252	Atp7a	NA	1811	1.98422	0.383991	Yes
row_253	Atoh8	NA	1818	1.98107	0.384884	Yes
row_254	Smad3	NA	1820	1.98032	0.385888	Yes
row_255	Ripor1	NA	1821	1.97922	0.386915	Yes
row_256	Stap1	NA	1828	1.96873	0.387801	Yes
row_257	Meox2	NA	1841	1.96323	0.38855	Yes
row_258	Cemip	NA	1857	1.95067	0.389225	Yes
row_259	Grem1	NA	1860	1.95015	0.390191	Yes
row_260	Ssh2	NA	1865	1.94818	0.391112	Yes
row_261	Fbln1	NA	1876	1.94159	0.391894	Yes
row_262	Srpx2	NA	1885	1.93682	0.392719	Yes
row_263	Itgb1	NA	1899	1.92462	0.393426	Yes
row_264	Slamf8	NA	1902	1.92377	0.394378	Yes
row_265	Plekhg3	NA	1906	1.9217	0.395307	Yes
row_266	Cd40	NA	1909	1.92034	0.396258	Yes
row_267	Nexn	NA	1910	1.91999	0.397254	Yes
row_268	Acvrl1	NA	1914	1.91526	0.39818	Yes
row_269	Pld2	NA	1920	1.9122	0.399059	Yes
row_270	Lamtor2	NA	1921	1.91215	0.400051	Yes
row_271	Itgb3	NA	1939	1.89778	0.400653	Yes
row_272	Ilk	NA	1948	1.89027	0.401454	Yes
row_273	Rhoc	NA	1956	1.8851	0.402275	Yes
row_274	Trpm2	NA	1967	1.87439	0.403022	Yes
row_275	Rhog	NA	1983	1.86691	0.403654	Yes
row_276	Vav2	NA	2027	1.82971	0.403638	Yes
row_277	Fpr2	NA	2032	1.82727	0.404496	Yes
row_278	Tnf	NA	2043	1.82024	0.405216	Yes
row_279	Nfe2l2	NA	2059	1.81135	0.405819	Yes
row_280	Ldb2	NA	2063	1.80931	0.406689	Yes
row_281	Casp8	NA	2112	1.77694	0.406534	Yes
row_282	Ajuba	NA	2119	1.77307	0.407319	Yes
row_283	Itga9	NA	2128	1.76238	0.408054	Yes
row_284	Pdlim1	NA	2132	1.7607	0.408899	Yes
row_285	Mmp12	NA	2157	1.75183	0.409269	Yes
row_286	Disc1	NA	2164	1.74621	0.41004	Yes
row_287	Actr3	NA	2177	1.7387	0.410673	Yes
row_288	Tpm1	NA	2189	1.73165	0.411324	Yes
row_289	Prcp	NA	2211	1.71987	0.411745	Yes
row_290	Sparc	NA	2214	1.71837	0.412591	Yes
row_291	Furin	NA	2216	1.71636	0.413459	Yes
row_292	Sema4a	NA	2280	1.69313	0.412923	Yes
row_293	Fgfbp1	NA	2297	1.68678	0.413439	Yes
row_294	Padi2	NA	2324	1.67124	0.413723	Yes
row_295	Ccr3	NA	2327	1.66919	0.414543	Yes
row_296	P2rx4	NA	2329	1.66772	0.415386	Yes
row_297	Arhgap4	NA	2359	1.66117	0.415597	Yes
row_298	Bmper	NA	2364	1.6596	0.416368	Yes
row_299	Enpp1	NA	2365	1.65933	0.417228	Yes
row_300	Wdr47	NA	2370	1.65745	0.417998	Yes
row_301	Ntng1	NA	2378	1.65093	0.418697	Yes
row_302	Tek	NA	2384	1.64557	0.419438	Yes
row_303	Tlr4	NA	2388	1.64249	0.420222	Yes
row_304	Cited2	NA	2392	1.63928	0.421005	Yes
row_305	Csf2	NA	2393	1.63759	0.421854	Yes
row_306	Adam10	NA	2395	1.63736	0.422681	Yes
row_307	Adamts9	NA	2423	1.615	0.422913	Yes
row_308	Gpx1	NA	2428	1.61309	0.423659	Yes
row_309	Bcar1	NA	2439	1.60588	0.424268	Yes
row_310	Gcsam	NA	2446	1.60329	0.424965	Yes
row_311	Atp8a1	NA	2451	1.59858	0.425704	Yes
row_312	Dock5	NA	2453	1.59743	0.42651	Yes
row_313	Trem1	NA	2472	1.58979	0.42693	Yes
row_314	Ndnf	NA	2487	1.58257	0.427437	Yes
row_315	Gab2	NA	2502	1.57179	0.427938	Yes
row_316	Vcan	NA	2509	1.56778	0.428616	Yes
row_317	Grn	NA	2523	1.56237	0.429135	Yes
row_318	Smo	NA	2534	1.55629	0.429718	Yes
row_319	Cep85	NA	2573	1.52889	0.429658	Yes
row_320	Six3	NA	2580	1.5265	0.430315	Yes
row_321	St3gal4	NA	2594	1.51768	0.430811	Yes
row_322	Thy1	NA	2595	1.5171	0.431597	Yes
row_323	Rab13	NA	2604	1.514	0.432203	Yes
row_324	Foxp1	NA	2606	1.51343	0.432965	Yes
row_325	Cd99l2	NA	2614	1.50906	0.433591	Yes
row_326	Postn	NA	2622	1.50387	0.434214	Yes
row_327	Cav1	NA	2624	1.50307	0.434971	Yes
row_328	Ccdc141	NA	2634	1.49641	0.435545	Yes
row_329	B4galt1	NA	2642	1.49123	0.436161	Yes
row_330	Rap2b	NA	2673	1.47593	0.436253	Yes
row_331	Itgal	NA	2683	1.46977	0.436814	Yes
row_332	Dpep1	NA	2696	1.46405	0.437304	Yes
row_333	Cxcr5	NA	2735	1.44982	0.437203	Yes
row_334	Adora3	NA	2744	1.4436	0.437772	Yes
row_335	Fam89b	NA	2757	1.43852	0.438249	Yes
row_336	Ccl24	NA	2767	1.43367	0.438791	Yes
row_337	Efemp1	NA	2788	1.41806	0.439077	Yes
row_338	Celsr1	NA	2794	1.41489	0.439699	Yes
row_339	Fndc3b	NA	2807	1.40604	0.440159	Yes
row_340	Lamc1	NA	2810	1.40582	0.440843	Yes
row_341	Rapgef2	NA	2818	1.40303	0.441414	Yes
row_342	Plk2	NA	2823	1.39841	0.442049	Yes
row_343	Irs1	NA	2827	1.39701	0.442706	Yes
row_344	Dab2ip	NA	2832	1.39367	0.443339	Yes
row_345	Rap2c	NA	2852	1.38523	0.443631	Yes
row_346	Fut9	NA	2895	1.36635	0.443398	Yes
row_347	Mmp2	NA	2897	1.36558	0.444083	Yes
row_348	Cd63	NA	2923	1.35183	0.444224	Yes
row_349	Sgpl1	NA	2925	1.35099	0.444902	Yes
row_350	Fgf2	NA	2941	1.34746	0.445264	Yes
row_351	Cxcr3	NA	2977	1.32833	0.445168	Yes
row_352	Jup	NA	2979	1.32726	0.445834	Yes
row_353	Capn7	NA	2992	1.32158	0.44625	Yes
row_354	Ninj1	NA	2994	1.32106	0.446912	Yes
row_355	Myd88	NA	2997	1.32028	0.447552	Yes
row_356	Adora2b	NA	3008	1.31584	0.44801	Yes
row_357	Trim55	NA	3013	1.31387	0.448602	Yes
row_358	Strip2	NA	3014	1.31354	0.449283	Yes
row_359	Idh2	NA	3019	1.31032	0.449873	Yes
row_360	Tnfrsf14	NA	3025	1.30782	0.450439	Yes
row_361	Syde2	NA	3048	1.29774	0.450618	Yes
row_362	Stx4a	NA	3062	1.28992	0.450995	Yes
row_363	Sdcbp	NA	3065	1.28893	0.451619	Yes
row_364	Mmp3	NA	3069	1.28501	0.452218	Yes
row_365	Ythdf3	NA	3071	1.28475	0.452862	Yes
row_366	Evl	NA	3073	1.28406	0.453505	Yes
row_367	Pkn2	NA	3079	1.28244	0.454058	Yes
row_368	Fgf18	NA	3086	1.27962	0.454587	Yes
row_369	Xcl1	NA	3090	1.27612	0.455181	Yes
row_370	Mospd2	NA	3107	1.26761	0.45548	Yes
row_371	Irak4	NA	3147	1.25475	0.455256	Yes
row_372	Rhoa	NA	3149	1.25439	0.455884	Yes
row_373	Itga2	NA	3163	1.24784	0.456239	Yes
row_374	Rac1	NA	3171	1.24439	0.456727	Yes
row_375	Plxna2	NA	3179	1.24027	0.457214	Yes
row_376	Mpp1	NA	3180	1.24008	0.457857	Yes
row_377	Fut10	NA	3199	1.232	0.458092	Yes
row_378	Ccl1	NA	3200	1.23174	0.45873	Yes
row_379	Fut7	NA	3250	1.22018	0.458264	Yes
row_380	Wasf2	NA	3257	1.21758	0.458761	Yes
row_381	Ptn	NA	3263	1.21572	0.459279	Yes
row_382	Cdc42	NA	3298	1.19888	0.459138	Yes
row_383	Lama3	NA	3303	1.19659	0.459669	Yes
row_384	Htr2b	NA	3310	1.19283	0.460153	Yes
row_385	Myo1c	NA	3313	1.19112	0.460726	Yes
row_386	Abl1	NA	3323	1.18835	0.46114	Yes
row_387	Ccl19	NA	3333	1.18652	0.461553	Yes
row_388	Gli1	NA	3334	1.18606	0.462168	Yes
row_389	Enpep	NA	3337	1.18481	0.462738	Yes
row_390	Cln3	NA	3344	1.17883	0.463215	Yes
row_391	Pml	NA	3346	1.17819	0.463803	Yes
row_392	Wnt11	NA	3353	1.17693	0.464279	Yes
row_393	Foxg1	NA	3358	1.17625	0.464799	Yes
row_394	Large1	NA	3362	1.17468	0.465341	Yes
row_395	Cklf	NA	3406	1.16074	0.464978	Yes
row_396	Igf1	NA	3450	1.15073	0.464611	Yes
row_397	Net1	NA	3453	1.14978	0.465162	Yes
row_398	Il1rn	NA	3462	1.14416	0.465576	Yes
row_399	Lgals8	NA	3468	1.13822	0.466054	Yes
row_400	Epha4	NA	3481	1.13522	0.466373	Yes
row_401	Stk24	NA	3487	1.13295	0.466849	Yes
row_402	Fn1	NA	3493	1.12938	0.467322	Yes
row_403	Nck1	NA	3495	1.12894	0.467885	Yes
row_404	Zc3h12a	NA	3504	1.12702	0.46829	Yes
row_405	Pkn1	NA	3511	1.12404	0.468739	Yes
row_406	Tradd	NA	3542	1.1131	0.468643	Yes
row_407	Arid5b	NA	3547	1.11208	0.46913	Yes
row_408	Cdc42bpa	NA	3552	1.10864	0.469615	Yes
row_409	Ddr2	NA	3566	1.10138	0.469894	Yes
row_410	Met	NA	3568	1.10109	0.470443	Yes
row_411	Appl1	NA	3619	1.08324	0.469883	Yes
row_412	Pik3cd	NA	3620	1.08319	0.470445	Yes
row_413	Pecam1	NA	3627	1.08098	0.470871	Yes
row_414	Arsb	NA	3645	1.07436	0.471047	Yes
row_415	Sh3rf1	NA	3648	1.07377	0.471559	Yes
row_416	Cxcl2	NA	3657	1.06876	0.471933	Yes
row_417	Prtn3	NA	3663	1.06581	0.472374	Yes
row_418	Rhob	NA	3684	1.05876	0.472474	Yes
row_419	Fgf16	NA	3697	1.05662	0.472753	Yes
row_420	Sin3b	NA	3709	1.05552	0.473054	Yes
row_421	Tnfrsf18	NA	3722	1.05068	0.473329	Yes
row_422	Adipor2	NA	3730	1.04912	0.473716	Yes
row_423	Fgf10	NA	3792	1.03465	0.472885	Yes
row_424	Pfn1	NA	3798	1.03138	0.473307	Yes
row_425	Pcm1	NA	3832	1.0187	0.473095	Yes
row_426	Clic4	NA	3869	1.00446	0.472809	Yes
row_427	Myo9b	NA	3897	0.992556	0.472718	Yes
row_428	Cyp7b1	NA	3899	0.992366	0.47321	Yes
row_429	Ccl21a	NA	3909	0.989502	0.473521	Yes
row_430	Hif1a	NA	3950	0.982541	0.473134	Yes
row_431	Myo18a	NA	3959	0.980608	0.473463	Yes
row_432	Il6st	NA	3973	0.974592	0.473677	Yes
row_433	Emilin1	NA	4037	0.959893	0.472761	Yes
row_434	Asb2	NA	4039	0.959104	0.473236	Yes
row_435	Thbs4	NA	4049	0.955452	0.47353	Yes
row_436	Rreb1	NA	4053	0.954705	0.473957	Yes
row_437	Mgat5	NA	4056	0.953185	0.474407	Yes
row_438	Acvr1	NA	4075	0.947434	0.474494	Yes
row_439	Arhgef5	NA	4087	0.945705	0.474738	Yes
row_440	Edn1	NA	4101	0.942364	0.474935	Yes
row_441	Stk10	NA	4109	0.938624	0.475265	Yes
row_442	Palld	NA	4125	0.934968	0.475413	Yes
row_443	Psen1	NA	4129	0.934372	0.475831	Yes
row_444	Hyal1	NA	4152	0.928073	0.475818	Yes
row_445	Adam9	NA	4154	0.9276	0.476277	Yes
row_446	Dclk1	NA	4163	0.923831	0.476577	Yes
row_447	Cttn	NA	4166	0.922918	0.47701	Yes
row_448	S100a9	NA	4194	0.91437	0.476879	Yes
row_449	Icam1	NA	4195	0.914308	0.477353	Yes
row_450	Elmo2	NA	4239	0.903637	0.476857	Yes
row_451	Ffar2	NA	4251	0.90082	0.477077	Yes
row_452	Ifitm1	NA	4259	0.898909	0.477386	Yes
row_453	S100a8	NA	4264	0.897791	0.477762	Yes
row_454	Ptprg	NA	4303	0.885241	0.477369	No
row_455	Lgr6	NA	4319	0.880854	0.477489	No
row_456	Itgax	NA	4340	0.87282	0.477493	No
row_457	Wnk1	NA	4370	0.866288	0.477292	No
row_458	Ppp2r3a	NA	4405	0.861193	0.476976	No
row_459	Fga	NA	4445	0.857614	0.476546	No
row_460	Ctsg	NA	4477	0.857614	0.476296	No
row_461	Fermt1	NA	4529	0.857614	0.475596	No
row_462	Myocd	NA	4566	0.857614	0.475234	No
row_463	Brms1l	NA	4622	0.854545	0.474443	No
row_464	Grb10	NA	4650	0.84876	0.474278	No
row_465	Chst2	NA	4651	0.848613	0.474718	No
row_466	Ptprm	NA	4653	0.848203	0.475135	No
row_467	Cib1	NA	4856	0.828877	0.471034	No
row_468	Elane	NA	4882	0.81924	0.470898	No
row_469	Mink1	NA	4905	0.812275	0.470826	No
row_470	Nr4a2	NA	4933	0.807544	0.470639	No
row_471	Pik3r1	NA	5008	0.783596	0.469386	No
row_472	Trem3	NA	5012	0.782869	0.469724	No
row_473	Arpc5	NA	5037	0.774413	0.469588	No
row_474	Htr6	NA	5068	0.771817	0.469315	No
row_475	Pdcd10	NA	5110	0.765938	0.468793	No
row_476	Cdh5	NA	5125	0.759934	0.468873	No
row_477	Pip5k1a	NA	5130	0.758755	0.469176	No
row_478	Angpt4	NA	5187	0.745649	0.468307	No
row_479	Pex7	NA	5194	0.743494	0.468558	No
row_480	Vash1	NA	5215	0.738046	0.468492	No
row_481	Msx2	NA	5223	0.736906	0.468717	No
row_482	Ptger3	NA	5229	0.734809	0.468986	No
row_483	Dock10	NA	5237	0.733615	0.46921	No
row_484	Cxcr2	NA	5243	0.732051	0.469477	No
row_485	Olig3	NA	5267	0.73046	0.46934	No
row_486	Vhl	NA	5331	0.713916	0.468297	No
row_487	Mdk	NA	5344	0.709014	0.468396	No
row_488	Il17ra	NA	5365	0.703605	0.468312	No
row_489	Reck	NA	5366	0.703545	0.468677	No
row_490	Myadm	NA	5367	0.703449	0.469041	No
row_491	Plet1	NA	5391	0.695737	0.468886	No
row_492	Gadd45a	NA	5405	0.690407	0.468953	No
row_493	Saa3	NA	5413	0.687826	0.469152	No
row_494	Ptk2b	NA	5424	0.685054	0.469283	No
row_495	Defb25	NA	5439	0.68335	0.469324	No
row_496	Rab11a	NA	5461	0.679329	0.469205	No
row_497	Usp33	NA	5469	0.676758	0.469399	No
row_498	Pik3c2a	NA	5541	0.660215	0.468149	No
row_499	Srgap2	NA	5565	0.653776	0.467972	No
row_500	Sp100	NA	5593	0.646917	0.467702	No
row_501	Calr	NA	5610	0.644312	0.467677	No
row_502	Numb	NA	5628	0.639196	0.467627	No
row_503	Ulk1	NA	5686	0.625	0.466673	No
row_504	Ifnb1	NA	5705	0.621374	0.466591	No
row_505	Dnaja4	NA	5733	0.611361	0.466303	No
row_506	Stc1	NA	5744	0.607276	0.466393	No
row_507	Cxcl3	NA	5771	0.6	0.466121	No
row_508	Myo5a	NA	5794	0.593624	0.465936	No
row_509	Kitl	NA	5814	0.588675	0.465815	No
row_510	Akirin1	NA	5824	0.586718	0.465917	No
row_511	Lmo4	NA	5846	0.580629	0.465747	No
row_512	Ptpn11	NA	5936	0.56831	0.464046	No
row_513	Slamf1	NA	5948	0.564771	0.464092	No
row_514	2610005L07Rik	NA	5981	0.557236	0.463663	No
row_515	Ltb4r2	NA	6009	0.552473	0.463344	No
row_516	Klf4	NA	6080	0.539779	0.462054	No
row_517	Stat5b	NA	6094	0.536961	0.462041	No
row_518	Rnf7	NA	6153	0.529109	0.461014	No
row_519	Eomes	NA	6165	0.526549	0.46104	No
row_520	Ednrb	NA	6291	0.51386	0.458503	No
row_521	Gata2	NA	6300	0.51237	0.45859	No
row_522	Slit1	NA	6336	0.504883	0.458066	No
row_523	Dusp22	NA	6344	0.50308	0.45817	No
row_524	Cygb	NA	6346	0.502814	0.458408	No
row_525	Pdcd6	NA	6372	0.497787	0.458106	No
row_526	Ifng	NA	6388	0.494254	0.458026	No
row_527	Neurod4	NA	6417	0.492114	0.457653	No
row_528	Hnf4a	NA	6440	0.492114	0.457415	No
row_529	Ccl19-ps1	NA	6628	0.492114	0.453476	No
row_530	Apbb2	NA	6684	0.485811	0.452494	No
row_531	Cd200	NA	6693	0.483166	0.452565	No
row_532	St14	NA	6700	0.481028	0.45268	No
row_533	Sema6d	NA	6721	0.476379	0.452478	No
row_534	Dchs1	NA	6726	0.475221	0.452635	No
row_535	Ang2	NA	6733	0.475087	0.452747	No
row_536	Fermt2	NA	6742	0.474934	0.452814	No
row_537	Mapre2	NA	6758	0.471107	0.452721	No
row_538	Plekho1	NA	6778	0.467647	0.452538	No
row_539	Arhgap5	NA	6790	0.464929	0.452532	No
row_540	Ppia	NA	6795	0.463308	0.452683	No
row_541	P2ry2	NA	6824	0.458724	0.452293	No
row_542	Tjp1	NA	6847	0.455323	0.452035	No
row_543	Ptpn23	NA	6898	0.445558	0.451145	No
row_544	Itga2b	NA	6900	0.444915	0.451353	No
row_545	Ccl3	NA	6902	0.442927	0.45156	No
row_546	Oxsr1	NA	6905	0.442753	0.451745	No
row_547	Ccl5	NA	6914	0.44078	0.451794	No
row_548	Gab1	NA	6951	0.434745	0.451212	No
row_549	Adam8	NA	6973	0.432016	0.450965	No
row_550	Add2	NA	6975	0.431372	0.451166	No
row_551	Ace	NA	6981	0.430342	0.451277	No
row_552	Epx	NA	7060	0.428807	0.44975	No
row_553	Barhl2	NA	7270	0.428807	0.445285	No
row_554	Sdccag8	NA	7943	0.424026	0.430433	No
row_555	Sorl1	NA	7946	0.42366	0.430607	No
row_556	Rab25	NA	7951	0.42265	0.430737	No
row_557	Tubgcp2	NA	7988	0.422047	0.430148	No
row_558	Ppargc1a	NA	8035	0.411804	0.42933	No
row_559	Ntn1	NA	8040	0.410907	0.429453	No
row_560	Muc2	NA	8050	0.40833	0.429463	No
row_561	Plxnd1	NA	8068	0.405046	0.429292	No
row_562	Tor1a	NA	8072	0.403798	0.429434	No
row_563	Lrrk2	NA	8087	0.400463	0.429328	No
row_564	Cd177	NA	8118	0.392383	0.428858	No
row_565	Insr	NA	8119	0.392232	0.429062	No
row_566	Sfrp1	NA	8131	0.388851	0.429017	No
row_567	Sstr4	NA	8214	0.372825	0.427371	No
row_568	Mapre1	NA	8217	0.372442	0.427519	No
row_569	Ccl4	NA	8220	0.371092	0.427667	No
row_570	Cass4	NA	8227	0.368684	0.427723	No
row_571	Diaph1	NA	8243	0.362651	0.427575	No
row_572	Usp9x	NA	8282	0.35516	0.426907	No
row_573	Ntng2	NA	8291	0.353042	0.42691	No
row_574	Hmgb1	NA	8372	0.340626	0.425293	No
row_575	Svbp	NA	8385	0.337764	0.425199	No
row_576	Selp	NA	8406	0.333333	0.424923	No
row_577	Apex1	NA	8417	0.331667	0.424871	No
row_578	Gna12	NA	8420	0.33157	0.424998	No
row_579	Ephb1	NA	8468	0.321708	0.42411	No
row_580	Pdgfa	NA	8483	0.318282	0.423961	No
row_581	Tbx21	NA	8489	0.316793	0.424013	No
row_582	Ing1	NA	8508	0.312792	0.423772	No
row_583	Map3k3	NA	8514	0.310851	0.423821	No
row_584	Ccr4	NA	8556	0.302042	0.423058	No
row_585	Gipc1	NA	8578	0.29811	0.422742	No
row_586	Hmox1	NA	8586	0.294495	0.422737	No
row_587	Epha2	NA	8596	0.292569	0.422687	No
row_588	Esr2	NA	8637	0.288675	0.42194	No
row_589	Apoa1	NA	8657	0.288675	0.421663	No
row_590	Apod	NA	8685	0.284668	0.421205	No
row_591	Podxl	NA	8738	0.270033	0.420179	No
row_592	Tspo	NA	8791	0.260023	0.419148	No
row_593	Eng	NA	8806	0.257594	0.418967	No
row_594	Scarb1	NA	8822	0.252823	0.418762	No
row_595	Tyro3	NA	8865	0.244838	0.417947	No
row_596	Fgf13	NA	8885	0.240639	0.417645	No
row_597	Smurf2	NA	8894	0.238151	0.417589	No
row_598	Pbxip1	NA	8897	0.237641	0.417668	No
row_599	Apoh	NA	8898	0.237544	0.417791	No
row_600	Map2k3	NA	8960	0.220889	0.416537	No
row_601	Angptl3	NA	8997	0.2137	0.415841	No
row_602	Timp1	NA	9040	0.209011	0.415007	No
row_603	Il18	NA	9114	0.194615	0.413471	No
row_604	Efhc1	NA	9179	0.189166	0.412133	No
row_605	Fubp1	NA	9201	0.184591	0.411758	No
row_606	Il12a	NA	9250	0.17375	0.410771	No
row_607	Tirap	NA	9290	0.166377	0.409983	No
row_608	Epha1	NA	9307	0.163315	0.409709	No
row_609	Stk4	NA	9343	0.158213	0.409006	No
row_610	Gnrh1	NA	9344	0.158182	0.409088	No
row_611	Csnk2b	NA	9353	0.156647	0.40899	No
row_612	Mapk3	NA	9360	0.155302	0.408936	No
row_613	Bmp10	NA	9372	0.154701	0.408769	No
row_614	Tacstd2	NA	9383	0.154701	0.408625	No
row_615	Rras2	NA	9414	0.150944	0.40803	No
row_616	Nkx6-1	NA	9444	0.144338	0.407455	No
row_617	Miip	NA	9465	0.142109	0.40708	No
row_618	Six4	NA	9477	0.139839	0.406906	No
row_619	Ccl28	NA	9479	0.139297	0.406956	No
row_620	Rtn4	NA	9527	0.128248	0.405968	No
row_621	Gata3	NA	9574	0.117805	0.404997	No
row_622	Bmpr1a	NA	9635	0.1053	0.403706	No
row_623	Rhbdf1	NA	9636	0.10514	0.403761	No
row_624	Stat5a	NA	9639	0.10427	0.40377	No
row_625	Adgrg3	NA	9655	0.101831	0.403486	No
row_626	Sell	NA	9669	0.0997507	0.403246	No
row_627	Cap1	NA	9706	0.0938733	0.402488	No
row_628	Madcam1	NA	9756	0.0824786	0.401431	No
row_629	Park7	NA	9786	0.076293	0.40082	No
row_630	Trpm4	NA	9876	0.0601911	0.398855	No
row_631	Nisch	NA	9884	0.0591425	0.398729	No
row_632	Isl1	NA	9894	0.057735	0.398557	No
row_633	Bcas3	NA	9953	0.045119	0.39728	No
row_634	Magi2	NA	9976	0.040418	0.396807	No
row_635	Ulk4	NA	9981	0.0393509	0.396738	No
row_636	Aoc3	NA	9992	0.0357813	0.396532	No
row_637	Lrp12	NA	9999	0.0345358	0.396415	No
row_638	Smad4	NA	10003	0.033741	0.396366	No
row_639	Plcg1	NA	10020	0.0313578	0.396023	No
row_640	Cxcl1	NA	10029	0.0296707	0.395859	No
row_641	Lrig2	NA	10030	0.0295957	0.395874	No
row_642	Krit1	NA	10085	0.015915	0.394671	No
row_643	App	NA	10102	0.0113195	0.394318	No
row_644	Sdc3	NA	10109	0.00867717	0.394188	No
row_645	Zswim6	NA	10112	0.00828795	0.394148	No
row_646	Ptprb	NA	10129	0.00547967	0.393792	No
row_647	Rras	NA	10140	0.00395726	0.39357	No
row_648	Ccl26	NA	10171	0	0.392897	No
row_649	Ccl20	NA	10173	0	0.392874	No
row_650	Ptprt	NA	10370	0	0.388478	No
row_651	Cldn13	NA	11219	0	0.369458	No
row_652	Retn	NA	11550	0	0.362057	No
row_653	Sox14	NA	12487	0	0.341063	No
row_654	Prop1	NA	12819	0	0.333639	No
row_655	Defb14	NA	12831	0	0.333392	No
row_656	Fpr3	NA	13425	0	0.320092	No
row_657	Prl7d1	NA	15191	0	0.280505	No
row_658	Agtr1b	NA	15275	0	0.278643	No
row_659	Mixl1	NA	15502	0	0.273574	No
row_660	S100a11-ps	NA	16047	0	0.261373	No
row_661	Fpr-rs4	NA	16252	0	0.256797	No
row_662	Fpr-rs3	NA	16253	0	0.256797	No
row_663	Fpr-rs7	NA	16259	0	0.256685	No
row_664	Fpr-rs6	NA	16260	0	0.256685	No
row_665	Mmp7	NA	16637	0	0.248252	No
row_666	Sbp	NA	16905	0	0.242263	No
row_667	Umod	NA	17506	0	0.228806	No
row_668	Mmp1a	NA	17759	0	0.223154	No
row_669	Mir218-2	NA	17816	0	0.221897	No
row_670	Mir218-1	NA	17826	0	0.221696	No
row_671	Pdilt	NA	19638	0	0.181077	No
row_672	Atoh1	NA	19707	0	0.179551	No
row_673	T	NA	20057	0	0.171724	No
row_674	Arc	NA	20204	0	0.168449	No
row_675	Smim22	NA	20264	0	0.167126	No
row_676	Egf	NA	21073	0	0.149003	No
row_677	Nhlh2	NA	21710	0	0.134738	No
row_678	Agr2	NA	22318	0	0.121124	No
row_679	Chst4	NA	23359	0	0.0977974	No
row_680	Fezf1	NA	23434	0	0.0961377	No
row_681	Lep	NA	23514	0	0.0943658	No
row_682	Cxcl17	NA	23698	0	0.0902613	No
row_683	Cxcl15	NA	23701	0	0.0902164	No
row_684	Ntf3	NA	24445	0	0.0735516	No
row_685	Ang6	NA	24554	0	0.0711293	No
row_686	Ang5	NA	24555	0	0.0711293	No
row_687	Ang4	NA	24556	0	0.0711293	No
row_688	Apela	NA	25367	0	0.0529617	No
row_689	Onecut1	NA	27246	0	0.0108399	No
row_690	Nkx2-3	NA	28061	0	-0.00741733	No
row_691	Prss37	NA	28225	0	-0.0110733	No
row_692	Tbx5	NA	28389	0	-0.0147292	No
row_693	Foxb1	NA	29211	0	-0.0331435	No
row_694	Foxe1	NA	29249	0	-0.0339733	No
row_695	Foxn1	NA	29329	0	-0.0357452	No
row_696	Tff2	NA	29862	0	-0.0476775	No
row_697	Mesp1	NA	30084	0	-0.0526343	No
row_698	Mesp2	NA	30085	0	-0.0526343	No
row_699	Msmp	NA	30210	0	-0.0554155	No
row_700	Cldn3	NA	30460	0	-0.0610004	No
row_701	Ccl19-ps3	NA	30528	0	-0.0625031	No
row_702	Mir504	NA	30595	0	-0.0639834	No
row_703	Edn2	NA	30607	0	-0.0642302	No
row_704	Adipoq	NA	31306	0	-0.0798857	No
row_705	Dcdc2a	NA	31419	0	-0.0823977	No
row_706	Phox2b	NA	32088	0	-0.0973803	No
row_707	Tmigd1	NA	32245	0	-0.100879	No
row_708	Mir875	NA	33067	0	-0.119294	No
row_709	Rarres2	NA	33214	-0.00373799	-0.122566	No
row_710	Wdr1	NA	33219	-0.00567015	-0.122653	No
row_711	Jag1	NA	33245	-0.0125978	-0.123207	No
row_712	Ing2	NA	33323	-0.0290828	-0.124919	No
row_713	Ager	NA	33331	-0.031511	-0.12506	No
row_714	Stmn1	NA	33334	-0.0319477	-0.125088	No
row_715	Akt1	NA	33339	-0.0339044	-0.12516	No
row_716	Mcu	NA	33348	-0.0357654	-0.125321	No
row_717	Fzd4	NA	33354	-0.0380116	-0.125414	No
row_718	Hyal2	NA	33358	-0.0383341	-0.125461	No
row_719	Prkd1	NA	33376	-0.0426442	-0.12582	No
row_720	F7	NA	33382	-0.0440009	-0.125909	No
row_721	Pafah1b1	NA	33394	-0.0461122	-0.126132	No
row_722	Hspa5	NA	33449	-0.0584731	-0.127313	No
row_723	Wnt5b	NA	33473	-0.06245	-0.127797	No
row_724	Tmem18	NA	33479	-0.0643619	-0.127875	No
row_725	Cdk5r1	NA	33517	-0.0743678	-0.128667	No
row_726	Ripk3	NA	33519	-0.0744902	-0.128651	No
row_727	Rack1	NA	33529	-0.0757988	-0.128813	No
row_728	Nr2e1	NA	33599	-0.0868751	-0.130316	No
row_729	Dicer1	NA	33601	-0.087375	-0.130293	No
row_730	Bmpr2	NA	33678	-0.0977679	-0.131947	No
row_731	Myoc	NA	33712	-0.102263	-0.132634	No
row_732	Edn3	NA	33756	-0.109266	-0.133542	No
row_733	Prr5l	NA	33776	-0.112879	-0.133909	No
row_734	Sbds	NA	33778	-0.112945	-0.133873	No
row_735	Hace1	NA	33792	-0.115289	-0.134105	No
row_736	Ptprr	NA	33840	-0.118589	-0.135098	No
row_737	Zfp950	NA	33843	-0.118701	-0.135081	No
row_738	Arhgef7	NA	33868	-0.124832	-0.135554	No
row_739	Top2b	NA	33876	-0.126316	-0.135646	No
row_740	Iqgap1	NA	33916	-0.133408	-0.136451	No
row_741	Pgr	NA	33920	-0.13454	-0.136449	No
row_742	Ogdh	NA	33953	-0.139561	-0.137094	No
row_743	Fbxw7	NA	33963	-0.141363	-0.137223	No
row_744	Limd1	NA	34040	-0.154389	-0.138847	No
row_745	Abcc8	NA	34046	-0.154701	-0.138879	No
row_746	Cpeb1	NA	34058	-0.154857	-0.139046	No
row_747	Setd2	NA	34075	-0.15775	-0.139323	No
row_748	Tnfsf18	NA	34078	-0.158362	-0.139286	No
row_749	Nck2	NA	34128	-0.165205	-0.140299	No
row_750	Satb2	NA	34135	-0.166452	-0.140347	No
row_751	Creb3	NA	34161	-0.171242	-0.140819	No
row_752	Map3k1	NA	34181	-0.174711	-0.141155	No
row_753	Tsc2	NA	34186	-0.175112	-0.141154	No
row_754	Mcc	NA	34220	-0.182764	-0.141799	No
row_755	Cdc42bpb	NA	34233	-0.186135	-0.141972	No
row_756	Bmp7	NA	34236	-0.186537	-0.14192	No
row_757	Rabgef1	NA	34258	-0.191025	-0.142292	No
row_758	Evx1	NA	34285	-0.19245	-0.142775	No
row_759	Adtrp	NA	34286	-0.19245	-0.142675	No
row_760	Ovol2	NA	34334	-0.19245	-0.14363	No
row_761	Nodal	NA	34374	-0.192954	-0.144404	No
row_762	Ube2i	NA	34381	-0.195103	-0.144438	No
row_763	Elp6	NA	34393	-0.197935	-0.144582	No
row_764	Itga4	NA	34397	-0.19873	-0.144546	No
row_765	Tmem196	NA	34421	-0.204416	-0.144956	No
row_766	Prkd2	NA	34430	-0.205011	-0.145029	No
row_767	Naca	NA	34441	-0.206872	-0.145146	No
row_768	Acvr1c	NA	34466	-0.211325	-0.145575	No
row_769	Spag9	NA	34531	-0.221102	-0.146896	No
row_770	Osgin1	NA	34550	-0.22473	-0.147183	No
row_771	Ednra	NA	34554	-0.225072	-0.147133	No
row_772	Bax	NA	34563	-0.22601	-0.147196	No
row_773	Nog	NA	34593	-0.23094	-0.147726	No
row_774	Sin3a	NA	34721	-0.247567	-0.150446	No
row_775	Sox1	NA	34732	-0.24855	-0.150542	No
row_776	Frmd5	NA	34752	-0.250605	-0.150838	No
row_777	Pex13	NA	34764	-0.254237	-0.150953	No
row_778	Fat2	NA	34785	-0.258664	-0.151267	No
row_779	Hras	NA	34787	-0.258729	-0.151156	No
row_780	Robo3	NA	34840	-0.269871	-0.152182	No
row_781	Pik3cb	NA	34847	-0.271273	-0.152176	No
row_782	Ascl2	NA	34856	-0.273781	-0.152213	No
row_783	Slc8b1	NA	34886	-0.277353	-0.15272	No
row_784	Sun1	NA	34919	-0.284127	-0.15329	No
row_785	Akt2	NA	34944	-0.288214	-0.153679	No
row_786	Mta2	NA	35038	-0.289222	-0.155615	No
row_787	Dock7	NA	35039	-0.289426	-0.155465	No
row_788	Dock1	NA	35045	-0.290139	-0.155427	No
row_789	Vstm4	NA	35046	-0.290163	-0.155276	No
row_790	Serpine1	NA	35058	-0.291441	-0.155372	No
row_791	Pds5a	NA	35107	-0.301408	-0.156292	No
row_792	Sox17	NA	35114	-0.30243	-0.15627	No
row_793	Mapk8ip3	NA	35119	-0.303164	-0.156203	No
row_794	Bcl11b	NA	35162	-0.31259	-0.156982	No
row_795	Fkrp	NA	35201	-0.318661	-0.15767	No
row_796	Dusp3	NA	35278	-0.330748	-0.159203	No
row_797	Flcn	NA	35346	-0.342352	-0.160528	No
row_798	Abl2	NA	35359	-0.345197	-0.160618	No
row_799	Hoxb9	NA	35395	-0.34641	-0.161223	No
row_800	Kcnn4	NA	35403	-0.34688	-0.161201	No
row_801	Gpld1	NA	35441	-0.356476	-0.161846	No
row_802	Rps19	NA	35488	-0.363328	-0.162689	No
row_803	Nox1	NA	35504	-0.365939	-0.162836	No
row_804	Bbs4	NA	35509	-0.366896	-0.162735	No
row_805	Axl	NA	35524	-0.368635	-0.162858	No
row_806	Cul3	NA	35555	-0.373543	-0.163337	No
row_807	Rab1a	NA	35600	-0.380208	-0.164127	No
row_808	Mtor	NA	35601	-0.38029	-0.16393	No
row_809	Rere	NA	35656	-0.386403	-0.16494	No
row_810	Kif20b	NA	35664	-0.388037	-0.164896	No
row_811	Fut1	NA	35670	-0.390486	-0.164806	No
row_812	Abhd6	NA	35684	-0.393258	-0.164894	No
row_813	Ndn	NA	35697	-0.395151	-0.164958	No
row_814	Rbbp4	NA	35705	-0.396186	-0.164909	No
row_815	Dlc1	NA	35707	-0.396719	-0.164726	No
row_816	Camk2a	NA	35711	-0.397048	-0.164587	No
row_817	Cers2	NA	35818	-0.412325	-0.166751	No
row_818	Tcaf1	NA	35845	-0.415502	-0.167119	No
row_819	Gna13	NA	35849	-0.415925	-0.16697	No
row_820	Egr3	NA	35854	-0.41729	-0.166844	No
row_821	S100a14	NA	35863	-0.41993	-0.166805	No
row_822	Hmgb2	NA	35872	-0.421927	-0.166766	No
row_823	Gbx2	NA	35906	-0.42265	-0.167287	No
row_824	Il4	NA	36045	-0.428807	-0.17016	No
row_825	Hand2	NA	36153	-0.428807	-0.172338	No
row_826	Il17a	NA	36303	-0.428807	-0.175457	No
row_827	Nkx2-1	NA	36381	-0.428807	-0.176962	No
row_828	Krt2	NA	36517	-0.428807	-0.179767	No
row_829	Knstrn	NA	36629	-0.429702	-0.182034	No
row_830	Fezf2	NA	36642	-0.432666	-0.182079	No
row_831	Prag1	NA	36716	-0.445512	-0.183485	No
row_832	Elp5	NA	36846	-0.467573	-0.186136	No
row_833	Mmrn2	NA	36894	-0.474595	-0.186944	No
row_834	Nsmf	NA	36924	-0.475816	-0.187348	No
row_835	Ccl25	NA	36978	-0.483165	-0.188286	No
row_836	Hdac2	NA	36984	-0.483705	-0.188147	No
row_837	Selenok	NA	37014	-0.488694	-0.188544	No
row_838	Ccar1	NA	37023	-0.490001	-0.18847	No
row_839	Scnn1g	NA	37191	-0.492114	-0.19196	No
row_840	Vax1	NA	37273	-0.492114	-0.193522	No
row_841	Nup62	NA	37451	-0.495553	-0.197235	No
row_842	Crk	NA	37463	-0.497338	-0.197224	No
row_843	D130043K22Rik	NA	37474	-0.5	-0.197189	No
row_844	Lyve1	NA	37528	-0.506052	-0.198115	No
row_845	Arx	NA	37548	-0.51008	-0.198277	No
row_846	Il27ra	NA	37571	-0.514208	-0.198503	No
row_847	Bcl2	NA	37578	-0.515058	-0.198371	No
row_848	Spag6l	NA	37754	-0.517585	-0.202028	No
row_849	Gdf6	NA	37782	-0.517585	-0.202365	No
row_850	Cyp19a1	NA	37807	-0.517585	-0.202635	No
row_851	Zranb1	NA	37821	-0.519495	-0.202657	No
row_852	Rasgef1a	NA	37825	-0.519859	-0.202455	No
row_853	Zmynd8	NA	37828	-0.520595	-0.20223	No
row_854	Fgf4	NA	38096	-0.539942	-0.207938	No
row_855	Fgf8	NA	38206	-0.545836	-0.2101	No
row_856	Il24	NA	38228	-0.545836	-0.210288	No
row_857	Pikfyve	NA	38235	-0.546145	-0.210139	No
row_858	Scai	NA	38244	-0.547368	-0.210035	No
row_859	Carmil1	NA	38246	-0.54764	-0.209773	No
row_860	Prl2c2	NA	38249	-0.547959	-0.209534	No
row_861	Dmrt1	NA	38272	-0.550126	-0.209742	No
row_862	Egr1	NA	38371	-0.560579	-0.21165	No
row_863	Scg2	NA	38386	-0.561901	-0.211672	No
row_864	Scnn1b	NA	38405	-0.56341	-0.211784	No
row_865	Ppib	NA	38414	-0.564203	-0.211671	No
row_866	Syde1	NA	38421	-0.565306	-0.211512	No
row_867	Foxj1	NA	38441	-0.569958	-0.211643	No
row_868	Rapgef4	NA	38451	-0.571157	-0.211548	No
row_869	Cpne3	NA	38507	-0.578035	-0.212482	No
row_870	Sap30	NA	38508	-0.578285	-0.212182	No
row_871	Bin3	NA	38559	-0.586816	-0.213	No
row_872	Fadd	NA	38565	-0.587806	-0.212807	No
row_873	Alkbh1	NA	38573	-0.590661	-0.212658	No
row_874	Lhx1	NA	38646	-0.606366	-0.213958	No
row_875	Src	NA	38682	-0.614199	-0.214425	No
row_876	Map2k1	NA	38685	-0.61455	-0.214151	No
row_877	Trip6	NA	38700	-0.617486	-0.214145	No
row_878	Shroom2	NA	38709	-0.618334	-0.214003	No
row_879	Arf4	NA	38731	-0.621291	-0.214152	No
row_880	Map2k5	NA	38738	-0.622921	-0.213964	No
row_881	Fgf9	NA	38778	-0.629076	-0.214512	No
row_882	Neurog2	NA	38829	-0.637516	-0.215303	No
row_883	Camk2b	NA	38847	-0.639567	-0.215353	No
row_884	Prex1	NA	38876	-0.646067	-0.215646	No
row_885	Ntrk2	NA	38922	-0.655431	-0.216315	No
row_886	Patz1	NA	38955	-0.660615	-0.216691	No
row_887	Kdr	NA	38976	-0.664033	-0.216795	No
row_888	Fbxo45	NA	38992	-0.666441	-0.216786	No
row_889	Pten	NA	39116	-0.687624	-0.219188	No
row_890	Drd1	NA	39185	-0.700243	-0.22035	No
row_891	Drd4	NA	39190	-0.700793	-0.220076	No
row_892	Fam110c	NA	39213	-0.703812	-0.220205	No
row_893	Suds3	NA	39273	-0.715357	-0.221157	No
row_894	Nde1	NA	39303	-0.720102	-0.221434	No
row_895	Dcx	NA	39331	-0.723454	-0.221665	No
row_896	Elp3	NA	39359	-0.727678	-0.221893	No
row_897	Bsg	NA	39363	-0.728483	-0.221582	No
row_898	Nckap1	NA	39367	-0.729309	-0.221272	No
row_899	Rap2a	NA	39372	-0.730132	-0.220983	No
row_900	Drd2	NA	39388	-0.73046	-0.22094	No
row_901	Slc37a4	NA	39400	-0.731533	-0.220808	No
row_902	Cul5	NA	39419	-0.735669	-0.22083	No
row_903	Unk	NA	39456	-0.744195	-0.221251	No
row_904	Carmil2	NA	39480	-0.747735	-0.22138	No
row_905	Sirt1	NA	39495	-0.750628	-0.221304	No
row_906	Adipor1	NA	39507	-0.752402	-0.221161	No
row_907	Ogt	NA	39527	-0.756002	-0.221195	No
row_908	Jagn1	NA	39530	-0.756649	-0.220848	No
row_909	Ric8a	NA	39545	-0.758875	-0.220768	No
row_910	Amot	NA	39589	-0.765166	-0.221336	No
row_911	Cxcl10	NA	39625	-0.771105	-0.221721	No
row_912	Igf1r	NA	39678	-0.773322	-0.222486	No
row_913	Mmp10	NA	39688	-0.775604	-0.222286	No
row_914	Igfbp6	NA	39693	-0.776499	-0.221973	No
row_915	Auts2	NA	39707	-0.779468	-0.22186	No
row_916	Nup85	NA	39712	-0.779942	-0.221546	No
row_917	Lama4	NA	39769	-0.790872	-0.222392	No
row_918	Aldoa	NA	39791	-0.796157	-0.22245	No
row_919	Zfp580	NA	39840	-0.809294	-0.223107	No
row_920	Cdk5	NA	39841	-0.809496	-0.222687	No
row_921	Ywhae	NA	39851	-0.811703	-0.222468	No
row_922	Mark2	NA	39871	-0.814847	-0.222472	No
row_923	Tesk1	NA	39914	-0.821726	-0.222987	No
row_924	Adgrg1	NA	39919	-0.822138	-0.222651	No
row_925	Adora1	NA	39948	-0.827316	-0.22285	No
row_926	Pkn3	NA	39954	-0.827385	-0.222533	No
row_927	Robo4	NA	39964	-0.829547	-0.222305	No
row_928	Dbh	NA	39989	-0.833333	-0.222411	No
row_929	Shh	NA	40004	-0.833333	-0.222293	No
row_930	Ptk6	NA	40081	-0.836832	-0.223563	No
row_931	Mtch2	NA	40083	-0.837202	-0.223152	No
row_932	Pik3r3	NA	40142	-0.846591	-0.224014	No
row_933	Drd5	NA	40227	-0.857614	-0.225453	No
row_934	Zp3	NA	40255	-0.858913	-0.225613	No
row_935	Hdac6	NA	40262	-0.859284	-0.225302	No
row_936	Col18a1	NA	40280	-0.862927	-0.225236	No
row_937	Rnf41	NA	40315	-0.868477	-0.225548	No
row_938	Trim32	NA	40342	-0.872848	-0.225679	No
row_939	Synj2bp	NA	40348	-0.87505	-0.225337	No
row_940	Asap3	NA	40366	-0.877213	-0.225264	No
row_941	Med23	NA	40377	-0.878577	-0.225032	No
row_942	Il16	NA	40381	-0.879777	-0.224643	No
row_943	Sap30l	NA	40396	-0.883072	-0.2245	No
row_944	Mif	NA	40404	-0.885313	-0.224197	No
row_945	Paxip1	NA	40433	-0.893167	-0.224362	No
row_946	Gpi1	NA	40474	-0.903116	-0.224791	No
row_947	Spred1	NA	40556	-0.915394	-0.226133	No
row_948	Lhx6	NA	40581	-0.922032	-0.226193	No
row_949	Marveld3	NA	40590	-0.92376	-0.225894	No
row_950	Pik3r2	NA	40636	-0.931755	-0.22642	No
row_951	Brat1	NA	40680	-0.942943	-0.226896	No
row_952	Anln	NA	40682	-0.943268	-0.226429	No
row_953	Il17rc	NA	40690	-0.945659	-0.226095	No
row_954	Hsp90aa1	NA	40694	-0.947129	-0.225672	No
row_955	Rufy3	NA	40731	-0.953237	-0.225985	No
row_956	Cldn19	NA	40757	-0.957917	-0.226049	No
row_957	Ppbp	NA	40767	-0.959487	-0.225753	No
row_958	Cldn4	NA	40786	-0.96225	-0.225658	No
row_959	Mnx1	NA	40802	-0.964771	-0.225494	No
row_960	Pdpk1	NA	40843	-0.972557	-0.225887	No
row_961	Amotl1	NA	40847	-0.973311	-0.225449	No
row_962	Ssh1	NA	40900	-0.982827	-0.226106	No
row_963	Nlrp12	NA	40929	-0.984227	-0.226224	No
row_964	Wnt7a	NA	40933	-0.986044	-0.22578	No
row_965	Astn1	NA	40943	-0.98833	-0.225469	No
row_966	Fgf15	NA	40956	-0.991053	-0.225224	No
row_967	Hdac4	NA	40961	-0.99279	-0.224799	No
row_968	Hdac5	NA	41001	-1.00099	-0.225155	No
row_969	Mboat7	NA	41039	-1.00855	-0.225462	No
row_970	Pak1	NA	41129	-1.02568	-0.226926	No
row_971	Sema4c	NA	41135	-1.02633	-0.226506	No
row_972	Prr5	NA	41212	-1.04348	-0.22767	No
row_973	Pex5	NA	41288	-1.06117	-0.228802	No
row_974	Bag4	NA	41309	-1.06446	-0.228698	No
row_975	Cdkn1b	NA	41338	-1.07011	-0.228771	No
row_976	Folr1	NA	41353	-1.07449	-0.228528	No
row_977	Camsap3	NA	41354	-1.07472	-0.227971	No
row_978	Actn4	NA	41358	-1.07579	-0.22748	No
row_979	Nrg3	NA	41361	-1.07737	-0.226967	No
row_980	Map3k7	NA	41366	-1.0783	-0.226497	No
row_981	Cd44	NA	41410	-1.08871	-0.226897	No
row_982	Chga	NA	41457	-1.10021	-0.227358	No
row_983	Cep85l	NA	41471	-1.10374	-0.227078	No
row_984	Tac1	NA	41490	-1.10854	-0.226906	No
row_985	C1qbp	NA	41510	-1.11233	-0.226756	No
row_986	Gsk3a	NA	41533	-1.1169	-0.22667	No
row_987	Foxo4	NA	41536	-1.11709	-0.226136	No
row_988	Card10	NA	41545	-1.1194	-0.225735	No
row_989	Matn2	NA	41552	-1.1209	-0.225288	No
row_990	Hdac1	NA	41563	-1.12265	-0.22493	No
row_991	Krt16	NA	41565	-1.12291	-0.22437	No
row_992	Angpt2	NA	41577	-1.12548	-0.224033	No
row_993	Acap3	NA	41612	-1.13048	-0.22421	No
row_994	Aspm	NA	41615	-1.13087	-0.223668	No
row_995	Tnr	NA	41620	-1.13247	-0.223171	No
row_996	Wdr44	NA	41643	-1.13773	-0.223074	No
row_997	Agtr1a	NA	41649	-1.14022	-0.222595	No
row_998	Rps6kb1	NA	41654	-1.14125	-0.222093	No
row_999	Trp53inp1	NA	41684	-1.14798	-0.222148	No
row_1000	Bcr	NA	41687	-1.14937	-0.221597	No
row_1001	Cd151	NA	41695	-1.15153	-0.221157	No
row_1002	Ndel1	NA	41699	-1.15309	-0.220626	No
row_1003	Rock2	NA	41737	-1.15612	-0.220857	No
row_1004	Mark1	NA	41739	-1.15723	-0.220279	No
row_1005	Coro1c	NA	41742	-1.1575	-0.219724	No
row_1006	Tbxa2r	NA	41749	-1.15955	-0.219257	No
row_1007	Plaa	NA	41766	-1.16376	-0.219012	No
row_1008	Hspb1	NA	41795	-1.17064	-0.219033	No
row_1009	Kif26a	NA	41798	-1.1713	-0.218471	No
row_1010	Ctnna2	NA	41810	-1.17347	-0.218109	No
row_1011	Gpm6a	NA	41832	-1.18076	-0.217968	No
row_1012	Appl2	NA	41842	-1.18382	-0.217556	No
row_1013	Arhgdia	NA	41843	-1.18396	-0.216942	No
row_1014	Slurp1	NA	41856	-1.18685	-0.216596	No
row_1015	Flrt3	NA	41866	-1.18915	-0.216181	No
row_1016	Stard13	NA	41905	-1.20003	-0.216411	No
row_1017	Tie1	NA	41921	-1.2029	-0.216124	No
row_1018	Mapk8	NA	41929	-1.20498	-0.215656	No
row_1019	Trim46	NA	41937	-1.20666	-0.215187	No
row_1020	Specc1l	NA	41981	-1.21824	-0.21552	No
row_1021	Ddrgk1	NA	41987	-1.22082	-0.214999	No
row_1022	Cend1	NA	41988	-1.22085	-0.214366	No
row_1023	Smarca4	NA	41995	-1.22292	-0.213866	No
row_1024	Ano6	NA	42000	-1.2241	-0.213321	No
row_1025	Epha8	NA	42023	-1.23028	-0.213177	No
row_1026	Adarb1	NA	42056	-1.2387	-0.213252	No
row_1027	Vim	NA	42064	-1.24191	-0.212765	No
row_1028	Gdf2	NA	42120	-1.25722	-0.213347	No
row_1029	Fbxo31	NA	42211	-1.28748	-0.214698	No
row_1030	Mpzl1	NA	42222	-1.28949	-0.214254	No
row_1031	Lcn2	NA	42280	-1.29942	-0.214858	No
row_1032	Cd274	NA	42306	-1.30889	-0.21474	No
row_1033	Pcnt	NA	42346	-1.31973	-0.214931	No
row_1034	Braf	NA	42376	-1.32629	-0.214893	No
row_1035	Cd24a	NA	42385	-1.32812	-0.214384	No
row_1036	Cckar	NA	42386	-1.32834	-0.213695	No
row_1037	Dab1	NA	42387	-1.32903	-0.213006	No
row_1038	Rnf20	NA	42421	-1.34082	-0.213051	No
row_1039	Cbll1	NA	42422	-1.34099	-0.212356	No
row_1040	Fbxo5	NA	42427	-1.34323	-0.211749	No
row_1041	Pip5kl1	NA	42452	-1.34972	-0.211587	No
row_1042	Spdl1	NA	42475	-1.3548	-0.211378	No
row_1043	Itgav	NA	42491	-1.35985	-0.211009	No
row_1044	Daam2	NA	42498	-1.36089	-0.210438	No
row_1045	Apbb1	NA	42500	-1.36096	-0.209755	No
row_1046	Cer1	NA	42520	-1.36474	-0.209474	No
row_1047	Ephb2	NA	42558	-1.37783	-0.209589	No
row_1048	Mien1	NA	42624	-1.39935	-0.210321	No
row_1049	Dmtn	NA	42680	-1.41813	-0.210819	No
row_1050	Nus1	NA	42690	-1.42207	-0.210284	No
row_1051	Arid4b	NA	42698	-1.42401	-0.209702	No
row_1052	Dag1	NA	42706	-1.42625	-0.20912	No
row_1053	Dll4	NA	42720	-1.42992	-0.20867	No
row_1054	Sash1	NA	42781	-1.4507	-0.209264	No
row_1055	Arf6	NA	42787	-1.45173	-0.208623	No
row_1056	Akt3	NA	42842	-1.47021	-0.209072	No
row_1057	Jun	NA	42849	-1.47156	-0.208443	No
row_1058	Arhgef39	NA	42854	-1.4737	-0.207769	No
row_1059	Maz	NA	42856	-1.47458	-0.207027	No
row_1060	Lurap1	NA	42869	-1.4798	-0.206528	No
row_1061	Phlda2	NA	42875	-1.48193	-0.205872	No
row_1062	Vegfb	NA	42903	-1.49272	-0.205704	No
row_1063	Fat1	NA	42910	-1.49422	-0.205063	No
row_1064	Ascl1	NA	42936	-1.50432	-0.204844	No
row_1065	Unc5d	NA	42938	-1.50432	-0.204086	No
row_1066	Wasl	NA	42939	-1.50459	-0.203306	No
row_1067	Nf1	NA	42942	-1.50753	-0.202569	No
row_1068	Six1	NA	42950	-1.50961	-0.201944	No
row_1069	Megf8	NA	42966	-1.51572	-0.201494	No
row_1070	Stk39	NA	42988	-1.52519	-0.201174	No
row_1071	Atp1b2	NA	43009	-1.53054	-0.200829	No
row_1072	Plxna3	NA	43021	-1.53329	-0.200281	No
row_1073	Pax6	NA	43031	-1.5383	-0.199685	No
row_1074	AU040320	NA	43057	-1.54545	-0.199444	No
row_1075	Kif2a	NA	43075	-1.54871	-0.199023	No
row_1076	Cdk5r2	NA	43107	-1.55892	-0.198909	No
row_1077	Zfp640	NA	43121	-1.5625	-0.198391	No
row_1078	Cck	NA	43146	-1.57288	-0.198114	No
row_1079	Efna1	NA	43171	-1.58286	-0.197831	No
row_1080	Katna1	NA	43187	-1.58778	-0.197344	No
row_1081	Tlx3	NA	43189	-1.58798	-0.196543	No
row_1082	Ccdc88a	NA	43198	-1.59062	-0.195898	No
row_1083	Ndrg4	NA	43207	-1.59417	-0.195251	No
row_1084	Usp45	NA	43211	-1.59551	-0.194491	No
row_1085	Nr4a3	NA	43215	-1.59707	-0.19373	No
row_1086	Podxl2	NA	43220	-1.59888	-0.19299	No
row_1087	Tmeff2	NA	43228	-1.60349	-0.192316	No
row_1088	Cenpv	NA	43231	-1.60515	-0.191528	No
row_1089	Tnfaip1	NA	43253	-1.61208	-0.191163	No
row_1090	Pde4b	NA	43261	-1.61591	-0.190483	No
row_1091	Foxc2	NA	43278	-1.62255	-0.19	No
row_1092	Epb41l5	NA	43282	-1.62293	-0.189226	No
row_1093	Ceacam1	NA	43283	-1.62334	-0.188384	No
row_1094	Gli3	NA	43291	-1.62607	-0.187698	No
row_1095	Scrt2	NA	43300	-1.62968	-0.187032	No
row_1096	Wdr62	NA	43302	-1.63048	-0.186209	No
row_1097	Gtpbp4	NA	43308	-1.63342	-0.185474	No
row_1098	Spock1	NA	43317	-1.63635	-0.184805	No
row_1099	Lefty1	NA	43321	-1.63729	-0.184024	No
row_1100	Mysm1	NA	43341	-1.64409	-0.183597	No
row_1101	Fignl2	NA	43342	-1.64416	-0.182745	No
row_1102	Atn1	NA	43359	-1.6499	-0.182248	No
row_1103	Ptpru	NA	43371	-1.65621	-0.181636	No
row_1104	Vtn	NA	43379	-1.65946	-0.180932	No
row_1105	Gpr173	NA	43386	-1.66194	-0.180205	No
row_1106	Arid4a	NA	43406	-1.66799	-0.179766	No
row_1107	Clasp1	NA	43425	-1.6789	-0.179299	No
row_1108	Gpc6	NA	43466	-1.69533	-0.179318	No
row_1109	Bmp2	NA	43471	-1.69711	-0.178527	No
row_1110	Megf10	NA	43498	-1.71206	-0.178223	No
row_1111	Cxcl11	NA	43533	-1.72318	-0.178092	No
row_1112	Prkcq	NA	43537	-1.72379	-0.177265	No
row_1113	Ackr3	NA	43545	-1.72602	-0.176527	No
row_1114	Mmp28	NA	43549	-1.7315	-0.175697	No
row_1115	Mdm2	NA	43558	-1.73536	-0.174976	No
row_1116	Ntrk3	NA	43575	-1.74166	-0.174432	No
row_1117	Rffl	NA	43589	-1.75291	-0.173814	No
row_1118	Uts2	NA	43592	-1.75412	-0.17295	No
row_1119	Golph3	NA	43601	-1.7579	-0.172218	No
row_1120	Lgals3	NA	43621	-1.769	-0.171726	No
row_1121	Acan	NA	43651	-1.7826	-0.171453	No
row_1122	Flt4	NA	43676	-1.79089	-0.171062	No
row_1123	Lmx1b	NA	43692	-1.80011	-0.170465	No
row_1124	Vangl2	NA	43704	-1.80769	-0.169775	No
row_1125	Il33	NA	43722	-1.8149	-0.169215	No
row_1126	Phb2	NA	43750	-1.82829	-0.168872	No
row_1127	Cd81	NA	43760	-1.83208	-0.168124	No
row_1128	Ngfr	NA	43813	-1.85602	-0.168328	No
row_1129	Stat3	NA	43814	-1.85675	-0.167365	No
row_1130	Enpp2	NA	43860	-1.8811	-0.167399	No
row_1131	Lemd3	NA	43861	-1.8813	-0.166424	No
row_1132	Smpd3	NA	43863	-1.88202	-0.16547	No
row_1133	Trp53	NA	43879	-1.88864	-0.164827	No
row_1134	Hoxa5	NA	43881	-1.8892	-0.16387	No
row_1135	Ephb4	NA	43902	-1.89688	-0.163335	No
row_1136	Erbb4	NA	43911	-1.90042	-0.162529	No
row_1137	Insm1	NA	43923	-1.90648	-0.161787	No
row_1138	Kif14	NA	43931	-1.91202	-0.160953	No
row_1139	P2ry1	NA	43933	-1.91206	-0.159984	No
row_1140	Ppp1r9b	NA	43962	-1.93227	-0.15961	No
row_1141	Lgals9	NA	43969	-1.93562	-0.158741	No
row_1142	Itgb4	NA	43977	-1.94211	-0.15789	No
row_1143	Jam3	NA	44004	-1.95661	-0.157459	No
row_1144	Dixdc1	NA	44022	-1.96795	-0.15682	No
row_1145	Clasp2	NA	44023	-1.968	-0.155799	No
row_1146	Astn2	NA	44038	-1.97572	-0.155089	No
row_1147	Cdkl5	NA	44040	-1.97661	-0.154086	No
row_1148	Rcc2	NA	44146	-2.03829	-0.155385	No
row_1149	Ptprz1	NA	44152	-2.04551	-0.154436	No
row_1150	Il23a	NA	44163	-2.05566	-0.153594	No
row_1151	Abhd2	NA	44170	-2.06028	-0.152661	No
row_1152	Fscn1	NA	44172	-2.06043	-0.151615	No
row_1153	Bst2	NA	44201	-2.07831	-0.151165	No
row_1154	Kiss1r	NA	44205	-2.07979	-0.150154	No
row_1155	Rbbp7	NA	44227	-2.09816	-0.149537	No
row_1156	Prkce	NA	44232	-2.09975	-0.148538	No
row_1157	Sh3kbp1	NA	44252	-2.11351	-0.147868	No
row_1158	Vav3	NA	44256	-2.1167	-0.146838	No
row_1159	Pomgnt2	NA	44268	-2.1219	-0.145984	No
row_1160	Tmem201	NA	44283	-2.13139	-0.145193	No
row_1161	Grin1	NA	44293	-2.14142	-0.144284	No
row_1162	Dapk3	NA	44321	-2.16047	-0.143769	No
row_1163	Zfp609	NA	44392	-2.20725	-0.144195	No
row_1164	Rgcc	NA	44398	-2.21139	-0.14316	No
row_1165	Myc	NA	44412	-2.2256	-0.142298	No
row_1166	Fyn	NA	44421	-2.22961	-0.141321	No
row_1167	Kctd13	NA	44454	-2.24898	-0.140873	No
row_1168	Ttbk2	NA	44478	-2.26488	-0.140214	No
row_1169	Fgfr4	NA	44490	-2.27273	-0.139282	No
row_1170	Zfp703	NA	44495	-2.27832	-0.138191	No
row_1171	Ccl27a	NA	44503	-2.28633	-0.137162	No
row_1172	Barhl1	NA	44517	-2.29364	-0.136264	No
row_1173	Gpnmb	NA	44521	-2.29522	-0.135142	No
row_1174	Foxc1	NA	44525	-2.29978	-0.134016	No
row_1175	Arhgap32	NA	44537	-2.31161	-0.133064	No
row_1176	Pou4f1	NA	44549	-2.32095	-0.132108	No
row_1177	Kit	NA	44551	-2.32308	-0.130925	No
row_1178	S1pr2	NA	44569	-2.33858	-0.130094	No
row_1179	Mecp2	NA	44586	-2.35296	-0.129233	No
row_1180	Fktn	NA	44594	-2.36047	-0.128166	No
row_1181	Pkp2	NA	44613	-2.3737	-0.127339	No
row_1182	Clec14a	NA	44624	-2.38497	-0.126326	No
row_1183	Misp	NA	44646	-2.40219	-0.125552	No
row_1184	Wnt4	NA	44664	-2.4211	-0.124677	No
row_1185	Abi2	NA	44671	-2.4272	-0.123553	No
row_1186	Srgap1	NA	44685	-2.44282	-0.122578	No
row_1187	Grb7	NA	44713	-2.46722	-0.121905	No
row_1188	Prickle1	NA	44716	-2.46782	-0.12067	No
row_1189	Plpp3	NA	44727	-2.47513	-0.119611	No
row_1190	Mstn	NA	44744	-2.48902	-0.118679	No
row_1191	Lrp6	NA	44755	-2.49908	-0.117607	No
row_1192	Sele	NA	44765	-2.50185	-0.116512	No
row_1193	Nedd9	NA	44789	-2.51906	-0.115721	No
row_1194	Tfap2a	NA	44793	-2.52292	-0.11448	No
row_1195	Itga1	NA	44803	-2.53569	-0.113367	No
row_1196	Vegfa	NA	44819	-2.54785	-0.112383	No
row_1197	Plec	NA	44825	-2.55058	-0.111172	No
row_1198	F3	NA	44829	-2.55261	-0.109916	No
row_1199	Pak3	NA	44835	-2.5574	-0.108702	No
row_1200	Ddit3	NA	44845	-2.57951	-0.107566	No
row_1201	Ppp3ca	NA	44852	-2.58693	-0.106359	No
row_1202	Tnfaip6	NA	44856	-2.59235	-0.105082	No
row_1203	Arhgap35	NA	44874	-2.60725	-0.104112	No
row_1204	Tmem102	NA	44877	-2.61194	-0.102802	No
row_1205	Avl9	NA	44885	-2.62747	-0.101597	No
row_1206	Ddit4	NA	44917	-2.65799	-0.100914	No
row_1207	Artn	NA	44926	-2.66599	-0.0997108	No
row_1208	Dusp10	NA	44940	-2.68514	-0.09861	No
row_1209	Gfra1	NA	45042	-2.81857	-0.0994138	No
row_1210	Sema3e	NA	45062	-2.83629	-0.0983692	No
row_1211	Foxf1	NA	45072	-2.84438	-0.0970962	No
row_1212	Syne2	NA	45089	-2.86343	-0.0959702	No
row_1213	Nos3	NA	45090	-2.86436	-0.0944849	No
row_1214	Tet1	NA	45098	-2.87345	-0.0931519	No
row_1215	Gp1ba	NA	45140	-2.9543	-0.0925396	No
row_1216	Flt1	NA	45150	-2.96279	-0.0912051	No
row_1217	Notch1	NA	45157	-2.97386	-0.0897976	No
row_1218	Ccl11	NA	45159	-2.97708	-0.0882763	No
row_1219	Fam83d	NA	45163	-2.9848	-0.0867959	No
row_1220	Mcam	NA	45188	-3.02886	-0.0857636	No
row_1221	Spry2	NA	45191	-3.03811	-0.0842331	No
row_1222	Lbp	NA	45196	-3.04176	-0.0827455	No
row_1223	Mdga2	NA	45198	-3.04373	-0.0811896	No
row_1224	Crtam	NA	45208	-3.06385	-0.0798027	No
row_1225	Plp1	NA	45214	-3.08835	-0.0783135	No
row_1226	Cd9	NA	45216	-3.08996	-0.0767336	No
row_1227	Pvr	NA	45225	-3.10279	-0.0753041	No
row_1228	Trpv4	NA	45233	-3.11965	-0.0738435	No
row_1229	Rhoj	NA	45240	-3.13721	-0.0723513	No
row_1230	Arhgef16	NA	45310	-3.30371	-0.0721858	No
row_1231	Celsr2	NA	45311	-3.304	-0.0704725	No
row_1232	L1cam	NA	45316	-3.3129	-0.0688443	No
row_1233	Plcb1	NA	45329	-3.33418	-0.0673846	No
row_1234	Prkcz	NA	45331	-3.34091	-0.0656746	No
row_1235	Phactr4	NA	45342	-3.36915	-0.0641518	No
row_1236	Wwc1	NA	45364	-3.42113	-0.0628489	No
row_1237	Crb2	NA	45395	-3.47071	-0.061722	No
row_1238	Trib1	NA	45410	-3.49238	-0.0602251	No
row_1239	Mapt	NA	45411	-3.49368	-0.0584135	No
row_1240	Nrtn	NA	45419	-3.52664	-0.0567418	No
row_1241	Eps8	NA	45441	-3.60949	-0.0553411	No
row_1242	Fzd3	NA	45449	-3.63336	-0.0536141	No
row_1243	Aire	NA	45467	-3.66817	-0.0520933	No
row_1244	Adamts1	NA	45506	-3.80039	-0.0509749	No
row_1245	Depdc1b	NA	45510	-3.81726	-0.0490628	No
row_1246	Alox12	NA	45536	-3.90217	-0.0476001	No
row_1247	Gsx2	NA	45539	-3.9177	-0.0456135	No
row_1248	Cspg4	NA	45557	-3.95628	-0.0439433	No
row_1249	Sox8	NA	45562	-3.99487	-0.0419615	No
row_1250	Unc5c	NA	45595	-4.14668	-0.040529	No
row_1251	Ddr1	NA	45599	-4.15864	-0.0384398	No
row_1252	Tert	NA	45621	-4.23172	-0.0367165	No
row_1253	Igf2	NA	45623	-4.24292	-0.0345388	No
row_1254	Has2	NA	45655	-4.35885	-0.0329739	No
row_1255	Mst1	NA	45674	-4.4661	-0.0310618	No
row_1256	Tubb2b	NA	45675	-4.47089	-0.0287434	No
row_1257	Sema6a	NA	45692	-4.52404	-0.0267564	No
row_1258	Vil1	NA	45726	-4.65537	-0.0250825	No
row_1259	Hc	NA	45747	-4.73502	-0.0230758	No
row_1260	Kank1	NA	45749	-4.73701	-0.0206419	No
row_1261	Prox1	NA	45763	-4.76503	-0.0184626	No
row_1262	Plxnb3	NA	45773	-4.79159	-0.0161799	No
row_1263	Ptprf	NA	45784	-4.8099	-0.01391	No
row_1264	Fmn2	NA	45791	-4.83153	-0.0115392	No
row_1265	Pou3f2	NA	45792	-4.83686	-0.00903114	No
row_1266	Epb41l4b	NA	45836	-4.9754	-0.00741564	No
row_1267	Chl1	NA	45838	-4.97686	-0.00485736	No
row_1268	Bex4	NA	45841	-4.9805	-0.00231963	No
row_1269	Reln	NA	45851	-4.9925	6.73314e-05	No
