# Supplementary material for: KR158 Spheres Harboring Slow-Cycling Cells Recapitulate High-Grade Glioma Features in an Immunocompetent System
Source: Cells. 2024 May 29;13(11):938. doi: 10.3390/cells13110938 (PMC11171638; doi:10.3390/cells13110938)
Supplement: Supplementary file 1 [file cells-13-00938-s001.zip › Table S4.Kluc_T vs CT2A CELL_MIGRATION.xlsx]

## Sheet: CELLMIGRATION
Kluc_T vs CT-2A
NAME	SYMBOL	TITLE	RANK IN GENE LIST	RANK METRIC SCORE	RUNNING ES	CORE ENRICHMENT
row_0	Pax3	NA	0	4.96696	0.00304263	Yes
row_1	C5ar1	NA	10	4.51062	0.00557712	Yes
row_2	Bves	NA	12	4.50095	0.00830889	Yes
row_3	Ror2	NA	27	4.40306	0.0106505	Yes
row_4	Alox5	NA	63	4.14215	0.0122989	Yes
row_5	Ccr5	NA	66	4.12001	0.0147719	Yes
row_6	Itga7	NA	69	4.11761	0.0172434	Yes
row_7	Trem2	NA	80	4.07349	0.0194847	Yes
row_8	Aqp1	NA	86	4.03142	0.0218273	Yes
row_9	Apoe	NA	95	3.99904	0.0240738	Yes
row_10	P2ry6	NA	97	3.99293	0.0264944	Yes
row_11	Ccr2	NA	104	3.97593	0.0287775	Yes
row_12	Gpr183	NA	106	3.9618	0.031179	Yes
row_13	Ccr1	NA	109	3.94277	0.0335435	Yes
row_14	C3ar1	NA	111	3.9394	0.0359312	Yes
row_15	Loxl2	NA	112	3.93465	0.0383415	Yes
row_16	Vsir	NA	122	3.89775	0.0405006	Yes
row_17	Ang	NA	130	3.84712	0.0426794	Yes
row_18	Vcam1	NA	135	3.82589	0.0449214	Yes
row_19	Lefty1	NA	138	3.82076	0.0472111	Yes
row_20	Fcgr3	NA	145	3.78531	0.0493775	Yes
row_21	Mmp9	NA	151	3.76034	0.051554	Yes
row_22	Ecm1	NA	167	3.73836	0.053463	Yes
row_23	Snai1	NA	170	3.72688	0.0556952	Yes
row_24	Spi1	NA	173	3.7228	0.0579249	Yes
row_25	Itgam	NA	175	3.71619	0.060176	Yes
row_26	Cd63	NA	190	3.67212	0.0620698	Yes
row_27	Hgf	NA	191	3.67101	0.0643186	Yes
row_28	Bst1	NA	203	3.62652	0.0662607	Yes
row_29	Tgfbr2	NA	220	3.57816	0.0680462	Yes
row_30	Fcer1g	NA	223	3.56489	0.0701791	Yes
row_31	Dab2	NA	230	3.55059	0.0722017	Yes
row_32	Pik3cg	NA	240	3.52818	0.0741344	Yes
row_33	Saa3	NA	251	3.5056	0.0760278	Yes
row_34	Lgmn	NA	263	3.47256	0.0778757	Yes
row_35	Il16	NA	278	3.44112	0.079628	Yes
row_36	Igsf10	NA	285	3.42438	0.0815733	Yes
row_37	Enpp1	NA	292	3.40826	0.0835087	Yes
row_38	Itgb2	NA	293	3.40758	0.0855961	Yes
row_39	Lcp1	NA	296	3.4035	0.0876302	Yes
row_40	Cdh11	NA	298	3.40314	0.0896895	Yes
row_41	Ctsh	NA	303	3.39181	0.0916656	Yes
row_42	Rin3	NA	310	3.38385	0.0935861	Yes
row_43	Ccl6	NA	323	3.34125	0.095328	Yes
row_44	Cxcl12	NA	333	3.33112	0.09714	Yes
row_45	Nbl1	NA	340	3.3215	0.0990222	Yes
row_46	Arhgdib	NA	344	3.3078	0.100972	Yes
row_47	Efnb2	NA	348	3.29678	0.102916	Yes
row_48	Cxcl16	NA	349	3.29619	0.104935	Yes
row_49	Cmklr1	NA	350	3.29078	0.106951	Yes
row_50	Sulf1	NA	356	3.28401	0.108835	Yes
row_51	Tbx20	NA	358	3.28342	0.110821	Yes
row_52	Lyn	NA	361	3.27937	0.112779	Yes
row_53	Anxa3	NA	366	3.27148	0.114682	Yes
row_54	Ptprc	NA	372	3.26173	0.116553	Yes
row_55	Coro1a	NA	380	3.25082	0.118366	Yes
row_56	Csf1	NA	402	3.21103	0.1198	Yes
row_57	Bdkrb1	NA	413	3.18966	0.1215	Yes
row_58	Dchs1	NA	431	3.16303	0.123006	Yes
row_59	P2rx4	NA	433	3.15947	0.124916	Yes
row_60	Nfatc2	NA	434	3.15883	0.126851	Yes
row_61	Pdgfra	NA	482	3.07996	0.127544	Yes
row_62	Gpsm3	NA	485	3.0787	0.129379	Yes
row_63	Slit2	NA	486	3.07847	0.131265	Yes
row_64	Col1a1	NA	488	3.07594	0.133123	Yes
row_65	Nrp1	NA	501	3.05964	0.134693	Yes
row_66	Slamf9	NA	507	3.05395	0.136437	Yes
row_67	Bmp4	NA	515	3.04198	0.138122	Yes
row_68	Il34	NA	517	3.0415	0.13996	Yes
row_69	Mmp14	NA	526	3.02559	0.14161	Yes
row_70	Cnr2	NA	532	3.01684	0.143331	Yes
row_71	Cav1	NA	534	3.01571	0.145153	Yes
row_72	Hmgb2	NA	538	3.01139	0.146922	Yes
row_73	Cd34	NA	543	3.00474	0.148661	Yes
row_74	Pitx2	NA	569	2.96368	0.149841	Yes
row_75	Lgals3	NA	573	2.95832	0.151577	Yes
row_76	Tlr2	NA	575	2.95484	0.153362	Yes
row_77	Cxcr4	NA	578	2.94812	0.155117	Yes
row_78	Rras	NA	582	2.94072	0.156842	Yes
row_79	Spn	NA	592	2.9249	0.158405	Yes
row_80	Pdgfd	NA	593	2.9247	0.160197	Yes
row_81	Tacr1	NA	601	2.91803	0.161807	Yes
row_82	Fgr	NA	609	2.91128	0.163412	Yes
row_83	Matn2	NA	630	2.87792	0.164667	Yes
row_84	Cx3cr1	NA	636	2.8726	0.1663	Yes
row_85	Arf6	NA	641	2.86572	0.167954	Yes
row_86	Arhgap24	NA	642	2.86471	0.169709	Yes
row_87	Adamts9	NA	645	2.86202	0.171411	Yes
row_88	Ninj1	NA	649	2.85692	0.173085	Yes
row_89	Egfr	NA	654	2.84965	0.174729	Yes
row_90	Foxg1	NA	670	2.82707	0.17608	Yes
row_91	Aif1	NA	695	2.79467	0.177182	Yes
row_92	Pycard	NA	703	2.77938	0.178707	Yes
row_93	Fmnl1	NA	707	2.7741	0.18033	Yes
row_94	Ccl7	NA	722	2.74973	0.181659	Yes
row_95	Wdpcp	NA	724	2.74681	0.183316	Yes
row_96	Cass4	NA	731	2.74176	0.184843	Yes
row_97	Fut4	NA	736	2.73733	0.186418	Yes
row_98	Abi3	NA	737	2.73604	0.188094	Yes
row_99	Gpr18	NA	772	2.69325	0.18888	Yes
row_100	Pfn1	NA	776	2.68761	0.190451	Yes
row_101	Rhog	NA	779	2.68266	0.192043	Yes
row_102	Six2	NA	781	2.68018	0.19366	Yes
row_103	Lgals9	NA	825	2.6377	0.194183	Yes
row_104	P2ry2	NA	831	2.62965	0.195667	Yes
row_105	Gpr35	NA	838	2.62169	0.197121	Yes
row_106	Mitf	NA	839	2.62134	0.198726	Yes
row_107	Selplg	NA	840	2.62057	0.200332	Yes
row_108	Pawr	NA	859	2.6033	0.201469	Yes
row_109	F11r	NA	867	2.5918	0.202879	Yes
row_110	Ccl12	NA	878	2.58002	0.204206	Yes
row_111	Serpinf1	NA	903	2.5507	0.205158	Yes
row_112	Vav1	NA	905	2.55009	0.206695	Yes
row_113	Svbp	NA	907	2.54927	0.208231	Yes
row_114	Myo1c	NA	917	2.53997	0.209559	Yes
row_115	S100a11	NA	920	2.53839	0.211063	Yes
row_116	Hexb	NA	922	2.53537	0.212591	Yes
row_117	Syk	NA	926	2.53197	0.214065	Yes
row_118	Il17rc	NA	928	2.53031	0.21559	Yes
row_119	Twist1	NA	940	2.51832	0.216853	Yes
row_120	Grn	NA	958	2.50277	0.217955	Yes
row_121	Lamc2	NA	982	2.48873	0.218895	Yes
row_122	Edn1	NA	988	2.48224	0.220288	Yes
row_123	Errfi1	NA	989	2.48219	0.221809	Yes
row_124	Bin3	NA	993	2.47664	0.22325	Yes
row_125	Gpx1	NA	995	2.47561	0.224741	Yes
row_126	Palld	NA	1000	2.47202	0.226154	Yes
row_127	Lamtor2	NA	1001	2.47163	0.227668	Yes
row_128	Axl	NA	1026	2.45238	0.22856	Yes
row_129	Clec7a	NA	1039	2.43944	0.22975	Yes
row_130	Plvap	NA	1055	2.42827	0.230856	Yes
row_131	Irak4	NA	1073	2.41558	0.231904	Yes
row_132	Ccl2	NA	1092	2.38864	0.23291	Yes
row_133	Sphk1	NA	1098	2.38397	0.234244	Yes
row_134	Ptger4	NA	1099	2.38352	0.235704	Yes
row_135	Adam9	NA	1131	2.35913	0.236362	Yes
row_136	Sap30	NA	1140	2.35361	0.2376	Yes
row_137	Cited2	NA	1147	2.34464	0.238884	Yes
row_138	Timp1	NA	1150	2.34345	0.240269	Yes
row_139	Ptafr	NA	1175	2.32844	0.241085	Yes
row_140	Arrb2	NA	1186	2.32315	0.242255	Yes
row_141	Myo1g	NA	1188	2.32138	0.243651	Yes
row_142	Lama5	NA	1190	2.31985	0.245047	Yes
row_143	Emilin1	NA	1225	2.28928	0.245586	Yes
row_144	St3gal4	NA	1227	2.28728	0.246961	Yes
row_145	Tmsb4x	NA	1255	2.26806	0.247665	Yes
row_146	Acvrl1	NA	1263	2.26566	0.248875	Yes
row_147	Igf1	NA	1267	2.26405	0.250186	Yes
row_148	Fgfr1	NA	1271	2.25785	0.251493	Yes
row_149	Hsd3b7	NA	1283	2.25103	0.252592	Yes
row_150	Itga3	NA	1290	2.2434	0.253814	Yes
row_151	Stat5b	NA	1296	2.23837	0.255058	Yes
row_152	Itgb3	NA	1307	2.22649	0.256168	Yes
row_153	Acp5	NA	1319	2.21918	0.257248	Yes
row_154	Dysf	NA	1340	2.20179	0.258089	Yes
row_155	Mtus1	NA	1341	2.19968	0.259436	Yes
row_156	Nox4	NA	1354	2.18659	0.260471	Yes
row_157	Itga9	NA	1364	2.17859	0.261577	Yes
row_158	Irs2	NA	1367	2.17634	0.262859	Yes
row_159	Pik3cd	NA	1369	2.1743	0.264166	Yes
row_160	Pmp22	NA	1398	2.15919	0.264777	Yes
row_161	Dock10	NA	1403	2.15331	0.265995	Yes
row_162	Ptprj	NA	1404	2.152	0.267313	Yes
row_163	Tspo	NA	1407	2.15125	0.26858	Yes
row_164	Tnfsf4	NA	1409	2.14858	0.269871	Yes
row_165	Tgfbr1	NA	1414	2.14777	0.271085	Yes
row_166	Tradd	NA	1418	2.14657	0.272323	Yes
row_167	Cln3	NA	1432	2.14295	0.273306	Yes
row_168	Trpv4	NA	1434	2.14192	0.274593	Yes
row_169	Naca	NA	1437	2.1406	0.275853	Yes
row_170	Rras2	NA	1450	2.13275	0.276855	Yes
row_171	Stat5a	NA	1460	2.12737	0.277929	Yes
row_172	Vcl	NA	1465	2.12508	0.27913	Yes
row_173	Myd88	NA	1474	2.12005	0.280225	Yes
row_174	Adamts12	NA	1475	2.11897	0.281523	Yes
row_175	Bax	NA	1495	2.10701	0.282331	Yes
row_176	Selenok	NA	1507	2.0974	0.283337	Yes
row_177	Kirrel3	NA	1531	2.08251	0.284028	Yes
row_178	Prcp	NA	1535	2.08023	0.285226	Yes
row_179	Adgra2	NA	1547	2.07585	0.286218	Yes
row_180	Apex1	NA	1548	2.07557	0.28749	Yes
row_181	Rhoa	NA	1556	2.07023	0.28858	Yes
row_182	Sema3c	NA	1566	2.06557	0.289617	Yes
row_183	Arsb	NA	1580	2.05776	0.290547	Yes
row_184	Rgcc	NA	1589	2.0515	0.291601	Yes
row_185	Mcc	NA	1595	2.04784	0.292728	Yes
row_186	Pla2g7	NA	1617	2.03834	0.293443	Yes
row_187	Tlr4	NA	1618	2.03698	0.294691	Yes
row_188	Ptpn22	NA	1651	2.01543	0.295113	Yes
row_189	P2ry12	NA	1671	2.00854	0.295861	Yes
row_190	Prkcd	NA	1679	2.00582	0.296912	Yes
row_191	Pkn1	NA	1691	1.99835	0.297856	Yes
row_192	Sema3a	NA	1707	1.98975	0.298694	Yes
row_193	Ceacam1	NA	1723	1.98101	0.299527	Yes
row_194	Jaml	NA	1754	1.96667	0.29997	Yes
row_195	Stard13	NA	1756	1.96646	0.301149	Yes
row_196	Fgf7	NA	1757	1.96644	0.302353	Yes
row_197	Ajuba	NA	1760	1.96301	0.303505	Yes
row_198	Stk10	NA	1770	1.95853	0.304476	Yes
row_199	Creb3	NA	1771	1.95778	0.305675	Yes
row_200	Map3k1	NA	1773	1.95715	0.306849	Yes
row_201	Rps19	NA	1803	1.94212	0.307302	Yes
row_202	Dusp22	NA	1805	1.94133	0.308466	Yes
row_203	Cd40	NA	1812	1.93471	0.309499	Yes
row_204	Mst1	NA	1816	1.93376	0.310607	Yes
row_205	Cdh5	NA	1837	1.92561	0.311279	Yes
row_206	Map3k3	NA	1853	1.91616	0.312071	Yes
row_207	Cd300a	NA	1860	1.91265	0.313091	Yes
row_208	Icam1	NA	1870	1.90725	0.31403	Yes
row_209	Sp100	NA	1896	1.89379	0.314555	Yes
row_210	Rack1	NA	1906	1.88702	0.315483	Yes
row_211	Disc1	NA	1908	1.88563	0.316612	Yes
row_212	Pex2	NA	1922	1.87409	0.31743	Yes
row_213	Sdcbp	NA	1931	1.86959	0.318372	Yes
row_214	Twist2	NA	1932	1.86919	0.319517	Yes
row_215	Pik3cb	NA	1936	1.86788	0.320585	Yes
row_216	Prkd2	NA	1937	1.86786	0.32173	Yes
row_217	Cd81	NA	1944	1.86478	0.322719	Yes
row_218	Stk24	NA	1947	1.8608	0.323809	Yes
row_219	Fbln1	NA	1952	1.8592	0.324846	Yes
row_220	Casp8	NA	1956	1.85705	0.325907	Yes
row_221	Arhgdia	NA	1964	1.8539	0.326865	Yes
row_222	Dusp10	NA	1974	1.85024	0.32777	Yes
row_223	Serpine1	NA	1985	1.8474	0.328648	Yes
row_224	Myadm	NA	1994	1.84423	0.329574	Yes
row_225	Ccr1l1	NA	2023	1.83333	0.329986	Yes
row_226	Psen1	NA	2031	1.83118	0.33093	Yes
row_227	Klf4	NA	2040	1.82608	0.331845	Yes
row_228	Ssh2	NA	2053	1.81831	0.332654	Yes
row_229	Itga4	NA	2071	1.81192	0.333332	Yes
row_230	Ppib	NA	2077	1.80911	0.334314	Yes
row_231	Sparc	NA	2086	1.8042	0.335216	Yes
row_232	Itgal	NA	2109	1.79205	0.335755	Yes
row_233	Mospd2	NA	2114	1.79051	0.33675	Yes
row_234	Htr2b	NA	2133	1.78248	0.337385	Yes
row_235	Msn	NA	2136	1.77992	0.338424	Yes
row_236	Met	NA	2170	1.76848	0.338669	Yes
row_237	Cdc42	NA	2193	1.75763	0.339187	Yes
row_238	Eps8	NA	2215	1.74846	0.339725	Yes
row_239	Cnn2	NA	2216	1.74809	0.340796	Yes
row_240	Itga11	NA	2223	1.74363	0.341711	Yes
row_241	Ppia	NA	2230	1.74045	0.342625	Yes
row_242	Plau	NA	2231	1.74012	0.343691	Yes
row_243	Calr	NA	2243	1.73615	0.344475	Yes
row_244	Myc	NA	2248	1.73513	0.345436	Yes
row_245	Lrp1	NA	2269	1.72903	0.345988	Yes
row_246	Atoh8	NA	2279	1.7247	0.346816	Yes
row_247	Lpar1	NA	2292	1.71956	0.347564	Yes
row_248	Ripk3	NA	2293	1.71941	0.348617	Yes
row_249	Pbxip1	NA	2325	1.71143	0.348878	Yes
row_250	Cemip	NA	2344	1.70389	0.349465	Yes
row_251	Adam8	NA	2347	1.7023	0.350457	Yes
row_252	Arpc5	NA	2349	1.70219	0.351474	Yes
row_253	Park7	NA	2351	1.70169	0.352491	Yes
row_254	Itgb1	NA	2374	1.69162	0.352969	Yes
row_255	Kank2	NA	2382	1.68729	0.353824	Yes
row_256	Adam15	NA	2390	1.6842	0.354678	Yes
row_257	Pld1	NA	2393	1.68211	0.355658	Yes
row_258	B4galt1	NA	2394	1.68119	0.356688	Yes
row_259	Csf3r	NA	2409	1.67471	0.357358	Yes
row_260	Gnai2	NA	2416	1.67203	0.35823	Yes
row_261	Slc8b1	NA	2448	1.66349	0.358462	Yes
row_262	Stx4a	NA	2461	1.65919	0.359173	Yes
row_263	Sap30l	NA	2483	1.64647	0.359648	Yes
row_264	Adgrl3	NA	2508	1.63686	0.360041	Yes
row_265	Amot	NA	2531	1.62662	0.360479	Yes
row_266	Fut10	NA	2536	1.62436	0.361372	Yes
row_267	Cxcr5	NA	2544	1.62102	0.362188	Yes
row_268	Cyp7b1	NA	2554	1.61524	0.362949	Yes
row_269	Stap1	NA	2561	1.61186	0.363783	Yes
row_270	Adipor1	NA	2563	1.61094	0.364745	Yes
row_271	Sin3b	NA	2569	1.60819	0.365603	Yes
row_272	Il17ra	NA	2578	1.60161	0.366381	Yes
row_273	Fam110c	NA	2591	1.59539	0.367053	Yes
row_274	Sirpa	NA	2592	1.59475	0.36803	Yes
row_275	Padi2	NA	2594	1.59442	0.368982	Yes
row_276	Camk2d	NA	2600	1.59226	0.36983	Yes
row_277	Arhgap4	NA	2624	1.58408	0.370216	Yes
row_278	Rab13	NA	2626	1.58389	0.371161	Yes
row_279	Adam10	NA	2631	1.58276	0.372029	Yes
row_280	Hdac5	NA	2634	1.58254	0.372948	Yes
row_281	Fn1	NA	2651	1.57475	0.373506	Yes
row_282	Cdh1	NA	2654	1.57388	0.374419	Yes
row_283	Abl1	NA	2676	1.56625	0.374845	Yes
row_284	Efhc1	NA	2685	1.56169	0.375599	Yes
row_285	Tnfrsf14	NA	2735	1.54353	0.3753	Yes
row_286	Ptpro	NA	2769	1.53178	0.3754	Yes
row_287	Fpr2	NA	2826	1.51214	0.374904	Yes
row_288	Prex1	NA	2863	1.50063	0.374908	Yes
row_289	Rac1	NA	2865	1.50059	0.375802	Yes
row_290	Gnrh1	NA	2868	1.5	0.37667	Yes
row_291	Arpc2	NA	2880	1.49686	0.377308	Yes
row_292	Tnf	NA	2884	1.49575	0.378148	Yes
row_293	Ilk	NA	2902	1.48712	0.378627	Yes
row_294	F2rl1	NA	2915	1.48428	0.379232	Yes
row_295	Rap2b	NA	2929	1.4783	0.379807	Yes
row_296	Unk	NA	2950	1.47084	0.3802	Yes
row_297	Myo9b	NA	2953	1.46997	0.38105	Yes
row_298	Ddr2	NA	2955	1.46916	0.381924	Yes
row_299	Cep85	NA	2995	1.45566	0.381825	Yes
row_300	Cthrc1	NA	3000	1.4551	0.382615	Yes
row_301	Col3a1	NA	3011	1.45124	0.38325	Yes
row_302	Ccr3	NA	3019	1.44915	0.38396	Yes
row_303	Trpm4	NA	3043	1.44141	0.384259	Yes
row_304	Tgfbr3	NA	3046	1.43997	0.38509	Yes
row_305	Dll4	NA	3048	1.43894	0.385946	Yes
row_306	Rab1a	NA	3074	1.42871	0.386186	Yes
row_307	Fut7	NA	3090	1.42551	0.386678	Yes
row_308	Pik3r2	NA	3092	1.42547	0.387526	Yes
row_309	Fmnl3	NA	3150	1.4083	0.386941	Yes
row_310	Plekho1	NA	3169	1.40255	0.387343	Yes
row_311	Ddrgk1	NA	3207	1.3922	0.387256	Yes
row_312	Eng	NA	3211	1.39177	0.388033	Yes
row_313	Vav3	NA	3216	1.3895	0.388782	Yes
row_314	Fadd	NA	3221	1.38918	0.389531	Yes
row_315	Sbds	NA	3233	1.38537	0.390101	Yes
row_316	Nod2	NA	3235	1.38462	0.390923	Yes
row_317	Nfe2l2	NA	3270	1.37335	0.390901	Yes
row_318	Plat	NA	3281	1.36909	0.391486	Yes
row_319	Actr3	NA	3290	1.36746	0.39212	Yes
row_320	Rhob	NA	3299	1.36499	0.392753	Yes
row_321	Ano6	NA	3307	1.36341	0.393411	Yes
row_322	Gna12	NA	3310	1.36266	0.394195	Yes
row_323	Nrp2	NA	3315	1.36096	0.394927	Yes
row_324	Dock5	NA	3325	1.35719	0.395529	Yes
row_325	Hdac1	NA	3326	1.35701	0.396361	Yes
row_326	Prkci	NA	3365	1.34616	0.39622	Yes
row_327	Tie1	NA	3390	1.33999	0.396431	Yes
row_328	Cxcl2	NA	3395	1.33871	0.39715	Yes
row_329	Mpp1	NA	3402	1.33419	0.397815	Yes
row_330	Stc1	NA	3408	1.33205	0.398504	Yes
row_331	Clic4	NA	3424	1.32837	0.398936	Yes
row_332	Fam89b	NA	3436	1.32339	0.399468	Yes
row_333	Gas6	NA	3458	1.3175	0.399741	Yes
row_334	Hmox1	NA	3481	1.31443	0.399988	Yes
row_335	Lemd3	NA	3486	1.31276	0.40069	Yes
row_336	Tpm1	NA	3493	1.30969	0.40134	Yes
row_337	Capn7	NA	3498	1.30893	0.40204	Yes
row_338	Mmp12	NA	3503	1.3077	0.40274	Yes
row_339	Thbs1	NA	3527	1.29942	0.402952	Yes
row_340	Angpt1	NA	3535	1.29724	0.403569	Yes
row_341	Pfn2	NA	3546	1.29191	0.404106	Yes
row_342	Gadd45a	NA	3550	1.2901	0.40482	Yes
row_343	Srpx2	NA	3562	1.28775	0.405329	Yes
row_344	Gipc1	NA	3567	1.28686	0.406016	Yes
row_345	Trem3	NA	3604	1.27691	0.405884	Yes
row_346	Ctnnb1	NA	3613	1.27454	0.406461	Yes
row_347	Slamf8	NA	3632	1.2689	0.406782	Yes
row_348	Ston1	NA	3644	1.26608	0.407278	Yes
row_349	Phb2	NA	3655	1.26365	0.407798	Yes
row_350	Swap70	NA	3657	1.26275	0.408546	Yes
row_351	Gcsam	NA	3682	1.25592	0.408706	Yes
row_352	Nfix	NA	3684	1.25556	0.409449	Yes
row_353	Cklf	NA	3687	1.25393	0.410167	Yes
row_354	Tgfb1	NA	3704	1.24952	0.410526	Yes
row_355	Actn4	NA	3708	1.24859	0.411214	Yes
row_356	Ntn1	NA	3752	1.23874	0.410881	Yes
row_357	Pecam1	NA	3757	1.2364	0.411537	Yes
row_358	Csf2	NA	3776	1.23274	0.411835	Yes
row_359	Ccl1	NA	3793	1.22814	0.412181	Yes
row_360	Ada	NA	3833	1.21615	0.411935	Yes
row_361	Cxcr3	NA	3838	1.21358	0.412577	Yes
row_362	Elp3	NA	3855	1.20834	0.412911	Yes
row_363	Tnc	NA	3867	1.20344	0.413369	Yes
row_364	Arf4	NA	3874	1.20132	0.413952	Yes
row_365	Gab2	NA	3878	1.19963	0.414611	Yes
row_366	Src	NA	3883	1.19833	0.415243	Yes
row_367	Lbp	NA	3891	1.19613	0.415798	Yes
row_368	Csnk2b	NA	3929	1.18902	0.415587	Yes
row_369	Coro1c	NA	3940	1.18715	0.41606	Yes
row_370	Angpt2	NA	3970	1.1759	0.416044	Yes
row_371	Ddit3	NA	3977	1.17461	0.416611	Yes
row_372	Cib1	NA	4023	1.16485	0.416181	Yes
row_373	Apoh	NA	4078	1.1486	0.415513	Yes
row_374	Actg1	NA	4083	1.14738	0.416114	Yes
row_375	Nr2f2	NA	4115	1.13721	0.416024	Yes
row_376	Ccdc141	NA	4117	1.13624	0.416694	Yes
row_377	Schip1	NA	4119	1.1351	0.417364	Yes
row_378	Sash1	NA	4124	1.13322	0.417957	Yes
row_379	Bsg	NA	4133	1.13066	0.418446	Yes
row_380	Pex7	NA	4170	1.1207	0.418218	Yes
row_381	Fat1	NA	4190	1.11411	0.418418	Yes
row_382	Cxcl14	NA	4333	1.07833	0.415472	Yes
row_383	Miip	NA	4351	1.07601	0.415699	Yes
row_384	Spp1	NA	4355	1.07539	0.416282	Yes
row_385	Peak1	NA	4359	1.07457	0.416864	Yes
row_386	Sgpl1	NA	4362	1.07406	0.417471	Yes
row_387	Vav2	NA	4372	1.07216	0.417899	Yes
row_388	Fut1	NA	4374	1.07143	0.41853	Yes
row_389	Mmp28	NA	4393	1.06897	0.418728	Yes
row_390	Cap1	NA	4430	1.0609	0.418463	Yes
row_391	Dapk3	NA	4445	1.05737	0.418755	Yes
row_392	Plxna1	NA	4454	1.05462	0.419198	Yes
row_393	Wdr44	NA	4455	1.0543	0.419844	Yes
row_394	Mapk3	NA	4464	1.05116	0.420285	Yes
row_395	Gpi1	NA	4477	1.04716	0.420621	Yes
row_396	Tnfsf11	NA	4495	1.04179	0.420828	Yes
row_397	Prr5l	NA	4496	1.04176	0.421466	Yes
row_398	Hmgb1	NA	4500	1.04055	0.422027	Yes
row_399	Mapre1	NA	4507	1.03951	0.422512	Yes
row_400	Cpne3	NA	4545	1.03118	0.422203	Yes
row_401	Pkn3	NA	4568	1.02673	0.422274	Yes
row_402	Trem1	NA	4596	1.02137	0.422213	Yes
row_403	Sema4a	NA	4605	1.01947	0.422635	Yes
row_404	Stat3	NA	4612	1.01728	0.423106	Yes
row_405	Itga2b	NA	4619	1.01601	0.423575	Yes
row_406	Tor1a	NA	4620	1.01554	0.424198	Yes
row_407	Aire	NA	4635	1.01036	0.424461	Yes
row_408	Mcoln2	NA	4656	1.00745	0.42457	Yes
row_409	Lrp5	NA	4657	1.00737	0.425187	Yes
row_410	Vim	NA	4727	0.99774	0.424046	Yes
row_411	Prkd1	NA	4737	0.995729	0.424427	Yes
row_412	Arhgef39	NA	4748	0.992979	0.424781	Yes
row_413	Nup85	NA	4749	0.992964	0.42539	Yes
row_414	Flt4	NA	4780	0.985108	0.425231	Yes
row_415	Pld2	NA	4781	0.984713	0.425834	Yes
row_416	Cxcl3	NA	4808	0.983607	0.425776	Yes
row_417	C1qbp	NA	4816	0.981395	0.4262	Yes
row_418	S1pr1	NA	4822	0.97941	0.426673	Yes
row_419	Pik3c2a	NA	4829	0.97777	0.427119	Yes
row_420	Med23	NA	4838	0.976461	0.427514	Yes
row_421	Cers2	NA	4859	0.971034	0.427601	Yes
row_422	Rbbp7	NA	4861	0.970851	0.42817	Yes
row_423	Angptl3	NA	4887	0.965182	0.428127	Yes
row_424	Rhoc	NA	4906	0.961793	0.428259	Yes
row_425	Xcl1	NA	4912	0.959986	0.42872	Yes
row_426	Atp7a	NA	4946	0.955469	0.428467	Yes
row_427	Zc3h12a	NA	4959	0.95286	0.428746	Yes
row_428	Svep1	NA	4980	0.948124	0.428818	Yes
row_429	Arid4a	NA	4993	0.944221	0.429092	Yes
row_430	Lrrc15	NA	4994	0.943981	0.42967	Yes
row_431	Insr	NA	4996	0.943656	0.430223	Yes
row_432	Cd151	NA	5032	0.935295	0.429907	Yes
row_433	Dach1	NA	5061	0.927958	0.429764	Yes
row_434	S100a8	NA	5077	0.923726	0.429949	Yes
row_435	Trip6	NA	5081	0.923191	0.430438	Yes
row_436	Flcn	NA	5087	0.921959	0.430876	Yes
row_437	Mien1	NA	5090	0.920481	0.431389	Yes
row_438	Pip5k1a	NA	5107	0.916118	0.431544	Yes
row_439	Il27ra	NA	5127	0.911309	0.43162	Yes
row_440	Stk4	NA	5129	0.910818	0.432152	Yes
row_441	Tirap	NA	5138	0.907652	0.432505	Yes
row_442	Rtn4	NA	5154	0.903641	0.432677	Yes
row_443	Il1r1	NA	5183	0.897023	0.432516	Yes
row_444	Nexmif	NA	5191	0.895815	0.432887	Yes
row_445	Flrt2	NA	5217	0.890086	0.432797	Yes
row_446	Pdcd10	NA	5237	0.885394	0.432857	Yes
row_447	Grem1	NA	5260	0.881557	0.432838	Yes
row_448	Ndnf	NA	5284	0.877522	0.432791	Yes
row_449	Acan	NA	5294	0.876521	0.4331	Yes
row_450	Lmna	NA	5303	0.875238	0.433433	Yes
row_451	Trpm2	NA	5309	0.874255	0.433841	Yes
row_452	Mmp2	NA	5322	0.87125	0.43407	Yes
row_453	Hspa5	NA	5336	0.86844	0.434272	Yes
row_454	Nck1	NA	5360	0.864704	0.434217	Yes
row_455	Osgin1	NA	5375	0.862069	0.43439	Yes
row_456	Cdkn1b	NA	5399	0.859082	0.434332	Yes
row_457	Sirt1	NA	5400	0.859045	0.434858	Yes
row_458	Ctsg	NA	5418	0.857614	0.434952	Yes
row_459	Rap2a	NA	5522	0.856724	0.43286	No
row_460	Rhbdf1	NA	5577	0.847899	0.432008	No
row_461	Bst2	NA	5578	0.847843	0.432527	No
row_462	Wasf2	NA	5601	0.841292	0.432484	No
row_463	Arid5b	NA	5625	0.837083	0.432413	No
row_464	Ext1	NA	5713	0.832936	0.430713	No
row_465	Elp5	NA	5730	0.829739	0.430815	No
row_466	Rnf7	NA	5748	0.826167	0.430889	No
row_467	Wdr1	NA	5749	0.825833	0.431395	No
row_468	Sema3f	NA	5781	0.81832	0.431109	No
row_469	Nr2f1	NA	5785	0.818059	0.431534	No
row_470	Cer1	NA	5802	0.81386	0.431626	No
row_471	Itgax	NA	5818	0.809192	0.431741	No
row_472	Golph3	NA	5864	0.79775	0.431086	No
row_473	Pdcd6	NA	5868	0.797257	0.431499	No
row_474	Trim55	NA	5894	0.791611	0.431348	No
row_475	Lgals8	NA	5922	0.785968	0.431144	No
row_476	Ric8a	NA	5963	0.780619	0.430606	No
row_477	Robo4	NA	6029	0.768839	0.429426	No
row_478	Mif	NA	6059	0.764331	0.429158	No
row_479	Cxcl1	NA	6069	0.76306	0.429397	No
row_480	P2ry1	NA	6078	0.761235	0.42966	No
row_481	Plk2	NA	6086	0.758473	0.429947	No
row_482	Epha2	NA	6119	0.751339	0.429594	No
row_483	Foxc1	NA	6124	0.750233	0.429952	No
row_484	Mmp3	NA	6130	0.749541	0.430284	No
row_485	Map2k3	NA	6154	0.745152	0.430156	No
row_486	Hif1a	NA	6169	0.742909	0.430256	No
row_487	Synj2bp	NA	6184	0.739062	0.430353	No
row_488	Akt2	NA	6212	0.732964	0.430116	No
row_489	Nisch	NA	6217	0.732083	0.430463	No
row_490	Plaa	NA	6220	0.731392	0.43086	No
row_491	Olig3	NA	6224	0.73046	0.431232	No
row_492	Appl1	NA	6244	0.728643	0.431195	No
row_493	S100a9	NA	6262	0.724795	0.431208	No
row_494	Sox17	NA	6267	0.723035	0.431549	No
row_495	Dcn	NA	6269	0.722728	0.431966	No
row_496	Ackr3	NA	6314	0.714677	0.431286	No
row_497	Mcam	NA	6325	0.712192	0.431469	No
row_498	Arhgef5	NA	6351	0.706332	0.431266	No
row_499	Sdc3	NA	6374	0.701947	0.431138	No
row_500	Mmrn2	NA	6382	0.700466	0.431389	No
row_501	Jagn1	NA	6415	0.696611	0.431003	No
row_502	F2r	NA	6421	0.695793	0.431302	No
row_503	Pdlim1	NA	6425	0.69478	0.431651	No
row_504	Tesk1	NA	6434	0.692554	0.431872	No
row_505	Rabgef1	NA	6451	0.689686	0.431889	No
row_506	Vhl	NA	6488	0.682315	0.431392	No
row_507	Iqgap1	NA	6494	0.681577	0.431683	No
row_508	Elane	NA	6505	0.679784	0.431845	No
row_509	Fermt2	NA	6531	0.675602	0.431624	No
row_510	Egf	NA	6532	0.675052	0.432037	No
row_511	Slc37a4	NA	6538	0.673717	0.432323	No
row_512	Aldoa	NA	6541	0.673304	0.432685	No
row_513	Meox2	NA	6572	0.664948	0.43233	No
row_514	Bmpr1a	NA	6606	0.65693	0.431894	No
row_515	Cdh13	NA	6611	0.656416	0.432195	No
row_516	Itga2	NA	6614	0.656126	0.432546	No
row_517	Parva	NA	6637	0.652669	0.432387	No
row_518	Srgap2	NA	6655	0.647993	0.432352	No
row_519	Cd9	NA	6656	0.647771	0.432749	No
row_520	Crtam	NA	6660	0.646515	0.433069	No
row_521	Muc2	NA	6680	0.642857	0.43298	No
row_522	Ifnb1	NA	6713	0.637168	0.432557	No
row_523	Knstrn	NA	6719	0.636174	0.43282	No
row_524	Ogt	NA	6737	0.633078	0.432776	No
row_525	Fgfbp1	NA	6744	0.631164	0.43301	No
row_526	Maz	NA	6751	0.63017	0.433244	No
row_527	Rcc2	NA	6763	0.625632	0.433348	No
row_528	Ccar1	NA	6797	0.61718	0.432888	No
row_529	Fndc3b	NA	6798	0.617074	0.433266	No
row_530	Top2b	NA	6806	0.61529	0.433465	No
row_531	Furin	NA	6819	0.613279	0.433536	No
row_532	Hdac7	NA	6824	0.612707	0.433809	No
row_533	Spdl1	NA	6838	0.609294	0.433852	No
row_534	Arhgef7	NA	6845	0.608241	0.434073	No
row_535	Glipr2	NA	6919	0.59476	0.432583	No
row_536	Crk	NA	6921	0.593806	0.432921	No
row_537	Ing1	NA	6935	0.591451	0.432953	No
row_538	Rab11a	NA	6937	0.590892	0.43329	No
row_539	Lmx1b	NA	6944	0.590004	0.433499	No
row_540	Plekhg3	NA	6973	0.581875	0.433144	No
row_541	Rps6kb1	NA	7008	0.574665	0.432632	No
row_542	Ppbp	NA	7037	0.570098	0.432271	No
row_543	Cdh2	NA	7048	0.568729	0.432365	No
row_544	Adora2b	NA	7052	0.568421	0.432637	No
row_545	Rbbp4	NA	7058	0.566827	0.432857	No
row_546	Cdk5	NA	7060	0.566435	0.433179	No
row_547	Adipor2	NA	7075	0.563803	0.433168	No
row_548	Defb25	NA	7090	0.560857	0.433156	No
row_549	Gata3	NA	7128	0.554776	0.432556	No
row_550	Nus1	NA	7193	0.544526	0.431264	No
row_551	Specc1l	NA	7206	0.542559	0.431292	No
row_552	Cenpv	NA	7210	0.542131	0.431548	No
row_553	Ang2	NA	7258	0.534313	0.430681	No
row_554	Pdpn	NA	7273	0.532591	0.430652	No
row_555	S100a14	NA	7322	0.527329	0.429756	No
row_556	Tbx21	NA	7457	0.511941	0.426666	No
row_557	Tnn	NA	7474	0.508965	0.426571	No
row_558	Dpep1	NA	7525	0.500385	0.425608	No
row_559	Bmp10	NA	7533	0.5	0.425736	No
row_560	Nde1	NA	7813	0.489934	0.41895	No
row_561	Kitl	NA	7818	0.489455	0.419148	No
row_562	Dlg5	NA	7867	0.479215	0.418222	No
row_563	Foxo4	NA	7904	0.473944	0.417598	No
row_564	Scarb1	NA	7927	0.469649	0.417327	No
row_565	Akt1	NA	7949	0.466088	0.417079	No
row_566	Gpc6	NA	7975	0.463138	0.416728	No
row_567	Gna13	NA	8031	0.454737	0.41561	No
row_568	Ube2i	NA	8035	0.454264	0.415812	No
row_569	Myo18a	NA	8043	0.453632	0.415912	No
row_570	Akirin1	NA	8076	0.448829	0.415374	No
row_571	App	NA	8094	0.446466	0.415216	No
row_572	Ptprb	NA	8136	0.439124	0.414443	No
row_573	Pparg	NA	8149	0.437319	0.414406	No
row_574	Dag1	NA	8151	0.436565	0.414648	No
row_575	Pdgfrb	NA	8173	0.433001	0.41438	No
row_576	Bcas3	NA	8177	0.432262	0.414569	No
row_577	Plec	NA	8181	0.431774	0.414757	No
row_578	Evx1	NA	8202	0.428807	0.414512	No
row_579	Rreb1	NA	8954	0.409721	0.395687	No
row_580	Ccl3	NA	8959	0.40902	0.395836	No
row_581	Fkrp	NA	9007	0.401402	0.394888	No
row_582	Rhoj	NA	9016	0.399217	0.39493	No
row_583	Nrtn	NA	9017	0.399105	0.395174	No
row_584	Plxna3	NA	9056	0.394429	0.39445	No
row_585	Rffl	NA	9065	0.392789	0.394488	No
row_586	Ythdf3	NA	9080	0.389906	0.394371	No
row_587	Cxcl13	NA	9090	0.388503	0.39438	No
row_588	Il6st	NA	9097	0.387712	0.394466	No
row_589	Il1rn	NA	9102	0.386814	0.394601	No
row_590	Tpbg	NA	9192	0.384065	0.392576	No
row_591	Drd4	NA	9284	0.368887	0.39049	No
row_592	Rapgef2	NA	9305	0.364755	0.390206	No
row_593	Sfrp2	NA	9310	0.363111	0.390326	No
row_594	AU040320	NA	9315	0.36283	0.390447	No
row_595	Smurf2	NA	9334	0.360305	0.390211	No
row_596	Numb	NA	9336	0.36009	0.390406	No
row_597	Epha1	NA	9371	0.353189	0.389759	No
row_598	Egr1	NA	9373	0.353132	0.389949	No
row_599	Pvr	NA	9422	0.34547	0.388942	No
row_600	Ffar2	NA	9423	0.345326	0.389153	No
row_601	Dock7	NA	9534	0.331027	0.386562	No
row_602	Nos3	NA	9583	0.323945	0.385541	No
row_603	Rap2c	NA	9601	0.32097	0.385306	No
row_604	Prtn3	NA	9615	0.319446	0.385172	No
row_605	Idh2	NA	9655	0.315966	0.384375	No
row_606	Rnf41	NA	9667	0.315248	0.384288	No
row_607	Eomes	NA	9695	0.3086	0.383792	No
row_608	Cd44	NA	9701	0.307786	0.383853	No
row_609	Tubgcp2	NA	9715	0.304528	0.38371	No
row_610	Nup62	NA	9725	0.30239	0.383666	No
row_611	Jun	NA	9774	0.295036	0.382628	No
row_612	Gata2	NA	9786	0.293235	0.382528	No
row_613	Tacstd2	NA	9790	0.292893	0.382631	No
row_614	Elp6	NA	9805	0.289654	0.382453	No
row_615	Msx2	NA	9811	0.28881	0.382503	No
row_616	Ascl2	NA	9813	0.288675	0.382654	No
row_617	Sh3rf1	NA	9819	0.288165	0.382704	No
row_618	Cd99l2	NA	9834	0.286335	0.382524	No
row_619	Lrrk2	NA	9836	0.286185	0.382674	No
row_620	Slamf1	NA	9874	0.280651	0.381906	No
row_621	Fstl1	NA	9910	0.275917	0.381186	No
row_622	Hsp90aa1	NA	9928	0.27371	0.380922	No
row_623	Bcar1	NA	9930	0.273418	0.381064	No
row_624	Camk1d	NA	9932	0.272834	0.381205	No
row_625	Ptpn11	NA	9941	0.270769	0.381168	No
row_626	Smo	NA	9963	0.266264	0.380798	No
row_627	Map2k5	NA	9980	0.262807	0.380552	No
row_628	Artn	NA	10001	0.258166	0.380202	No
row_629	Pds5a	NA	10094	0.251586	0.37802	No
row_630	Depdc1b	NA	10126	0.248227	0.377384	No
row_631	Limd1	NA	10225	0.231575	0.375037	No
row_632	S1pr2	NA	10242	0.229028	0.374771	No
row_633	Ripor1	NA	10284	0.222001	0.373866	No
row_634	Abhd6	NA	10335	0.21456	0.372727	No
row_635	Postn	NA	10342	0.213257	0.372705	No
row_636	Ywhae	NA	10381	0.205853	0.371866	No
row_637	Ccr7	NA	10398	0.20376	0.371585	No
row_638	Hras	NA	10417	0.200825	0.37125	No
row_639	Tnfaip1	NA	10455	0.194057	0.370429	No
row_640	Lrp12	NA	10523	0.181135	0.368839	No
row_641	Foxc2	NA	10541	0.176821	0.368515	No
row_642	Ltb4r2	NA	10573	0.170684	0.367832	No
row_643	Alkbh1	NA	10585	0.168807	0.367656	No
row_644	Ogdh	NA	10588	0.168354	0.367709	No
row_645	Adgrg3	NA	10613	0.165465	0.3672	No
row_646	Bmp2	NA	10620	0.165043	0.367149	No
row_647	Cxcr2	NA	10630	0.16225	0.36702	No
row_648	Evl	NA	10644	0.160098	0.366788	No
row_649	Patz1	NA	10653	0.158381	0.366682	No
row_650	Mtch2	NA	10691	0.152534	0.365835	No
row_651	Fga	NA	10742	0.144338	0.364654	No
row_652	Fscn1	NA	10786	0.141744	0.363648	No
row_653	Adora3	NA	10798	0.139317	0.363454	No
row_654	Mark2	NA	10830	0.133517	0.362749	No
row_655	Insl3	NA	10925	0.119354	0.360434	No
row_656	Ndel1	NA	10947	0.113786	0.35997	No
row_657	F7	NA	10968	0.110411	0.35953	No
row_658	Prag1	NA	10973	0.110007	0.359496	No
row_659	Tnfrsf18	NA	11024	0.105375	0.35829	No
row_660	Wnk1	NA	11045	0.102112	0.357845	No
row_661	Gpnmb	NA	11048	0.101368	0.357856	No
row_662	Sox9	NA	11218	0.0790878	0.353612	No
row_663	Slurp1	NA	11237	0.0773503	0.353202	No
row_664	Paxip1	NA	11575	0.0602491	0.344679	No
row_665	Gcnt2	NA	11616	0.0520775	0.343695	No
row_666	Usp9x	NA	11628	0.0483287	0.343445	No
row_667	Vegfc	NA	11656	0.0451207	0.342787	No
row_668	Mta2	NA	11671	0.0425866	0.342458	No
row_669	Suds3	NA	11678	0.041932	0.342331	No
row_670	Lhx1	NA	11696	0.0399366	0.341924	No
row_671	Podn	NA	11710	0.037547	0.341616	No
row_672	Pkn2	NA	11749	0.0310882	0.34067	No
row_673	Lyve1	NA	11769	0.0265188	0.340204	No
row_674	Madcam1	NA	11787	0.0233577	0.339786	No
row_675	Plxnd1	NA	11791	0.0224118	0.339724	No
row_676	Ing2	NA	11805	0.0208668	0.339407	No
row_677	Syde1	NA	11809	0.0202149	0.339343	No
row_678	Brat1	NA	11858	0.00880526	0.338129	No
row_679	Defb14	NA	12009	0	0.334319	No
row_680	Fgf4	NA	12108	0	0.33183	No
row_681	Sox14	NA	12172	0	0.33023	No
row_682	Ang5	NA	12182	0	0.330001	No
row_683	Cxcl17	NA	12362	0	0.325454	No
row_684	Ang4	NA	12378	0	0.325073	No
row_685	Mir504	NA	13431	0	0.298352	No
row_686	Ccl26	NA	13460	0	0.297641	No
row_687	Foxe1	NA	13498	0	0.296702	No
row_688	Ang6	NA	13554	0	0.295304	No
row_689	Atoh1	NA	13582	0	0.294619	No
row_690	Zfp640	NA	22120	0	0.0777784	No
row_691	Il4	NA	22422	0	0.070133	No
row_692	Mnx1	NA	22424	0	0.0701076	No
row_693	Cldn13	NA	22450	0	0.0694726	No
row_694	Phox2b	NA	22460	0	0.069244	No
row_695	Tbx5	NA	22486	0	0.068609	No
row_696	Mmp7	NA	22488	0	0.0685836	No
row_697	Agr2	NA	22508	0	0.068101	No
row_698	Prl7d1	NA	22521	0	0.0677962	No
row_699	Tff2	NA	22564	0	0.0667294	No
row_700	Sbp	NA	22566	0	0.066704	No
row_701	Dmrt1	NA	22577	0	0.06645	No
row_702	Mixl1	NA	22609	0	0.0656626	No
row_703	Hc	NA	22617	0	0.0654848	No
row_704	Edn2	NA	22663	0	0.0643418	No
row_705	Uts2	NA	22667	0	0.0642656	No
row_706	Prss37	NA	22702	0	0.063402	No
row_707	Mesp1	NA	22717	0	0.0630464	No
row_708	Hand2	NA	22832	0	0.0601508	No
row_709	Mir875	NA	23284	0	0.0486954	No
row_710	Msmp	NA	23380	0	0.0462824	No
row_711	Fpr3	NA	23484	0	0.0436662	No
row_712	Pex5	NA	29282	-0.00452874	-0.103575	No
row_713	Pak3	NA	29355	-0.0209383	-0.105391	No
row_714	Tgfb2	NA	29367	-0.024452	-0.105656	No
row_715	Rere	NA	29374	-0.0254523	-0.105792	No
row_716	Zmynd8	NA	29380	-0.026296	-0.105903	No
row_717	Brms1l	NA	29386	-0.027027	-0.106014	No
row_718	Vash1	NA	29404	-0.0303849	-0.106427	No
row_719	Lamc1	NA	29419	-0.0329226	-0.106762	No
row_720	Zswim6	NA	29445	-0.0387051	-0.107374	No
row_721	Dusp3	NA	29474	-0.0409618	-0.10806	No
row_722	Il1b	NA	29502	-0.0475147	-0.108716	No
row_723	Hdac2	NA	29509	-0.0491823	-0.108839	No
row_724	Pex13	NA	29516	-0.0500116	-0.10896	No
row_725	Ccl25	NA	29519	-0.0502207	-0.10898	No
row_726	Spry2	NA	29543	-0.050889	-0.109534	No
row_727	Itgav	NA	29552	-0.0519237	-0.109705	No
row_728	Lama4	NA	29554	-0.052095	-0.109698	No
row_729	Itgb4	NA	29555	-0.0524084	-0.109666	No
row_730	Emx2	NA	29557	-0.052553	-0.109659	No
row_731	Ptpn23	NA	29562	-0.0542462	-0.109728	No
row_732	Lama3	NA	29600	-0.0564449	-0.110633	No
row_733	Igfbp3	NA	29613	-0.0595042	-0.110901	No
row_734	Gp1ba	NA	29638	-0.0646409	-0.111471	No
row_735	Dock4	NA	29641	-0.0653807	-0.111482	No
row_736	Lrp6	NA	29680	-0.071597	-0.112404	No
row_737	Igfbp6	NA	29681	-0.0717422	-0.11236	No
row_738	Mapre2	NA	29684	-0.0734093	-0.112365	No
row_739	Wnt5b	NA	29692	-0.0739196	-0.112498	No
row_740	Ifng	NA	29703	-0.0770263	-0.112705	No
row_741	Gli1	NA	29729	-0.0803597	-0.113291	No
row_742	Jam3	NA	29784	-0.089235	-0.114607	No
row_743	Kcnn4	NA	29788	-0.0898342	-0.114629	No
row_744	Tmem18	NA	29791	-0.0900942	-0.114624	No
row_745	Anln	NA	29801	-0.0923817	-0.114796	No
row_746	Nox1	NA	29834	-0.0990169	-0.115548	No
row_747	Pdgfa	NA	29851	-0.101641	-0.115893	No
row_748	Hoxb9	NA	29877	-0.105662	-0.116463	No
row_749	Cldn4	NA	29889	-0.105662	-0.116678	No
row_750	Krt16	NA	29891	-0.105662	-0.116638	No
row_751	Zfp580	NA	29969	-0.112186	-0.118525	No
row_752	Gab1	NA	29974	-0.113367	-0.118557	No
row_753	Krit1	NA	29988	-0.117109	-0.118816	No
row_754	Fgf16	NA	30009	-0.12168	-0.119249	No
row_755	Tek	NA	30044	-0.128114	-0.120034	No
row_756	Smad4	NA	30070	-0.132917	-0.120588	No
row_757	Fgf18	NA	30075	-0.134097	-0.120607	No
row_758	Il18	NA	30079	-0.135232	-0.120601	No
row_759	Ptk6	NA	30134	-0.144338	-0.121884	No
row_760	Ccr4	NA	30249	-0.146795	-0.12469	No
row_761	Fgf2	NA	30283	-0.15304	-0.125434	No
row_762	Ccl4	NA	30311	-0.158964	-0.126023	No
row_763	Il12b	NA	30323	-0.161217	-0.126203	No
row_764	Ccl24	NA	30346	-0.166218	-0.12666	No
row_765	Myocd	NA	30357	-0.167373	-0.126812	No
row_766	Fubp1	NA	30370	-0.167931	-0.127014	No
row_767	Hyal2	NA	30423	-0.174842	-0.128227	No
row_768	Phactr4	NA	30433	-0.177007	-0.128348	No
row_769	Prkca	NA	30446	-0.179834	-0.128542	No
row_770	Ngfr	NA	30482	-0.184963	-0.129318	No
row_771	Pml	NA	30484	-0.185171	-0.12923	No
row_772	Fut8	NA	30486	-0.185453	-0.129142	No
row_773	Ppp1r9b	NA	30491	-0.186345	-0.129129	No
row_774	Map3k7	NA	30494	-0.186975	-0.129065	No
row_775	Shroom2	NA	30552	-0.197445	-0.130392	No
row_776	Mysm1	NA	30593	-0.204812	-0.131283	No
row_777	Atn1	NA	30638	-0.216031	-0.132268	No
row_778	Aspm	NA	30672	-0.220807	-0.132971	No
row_779	Six4	NA	30711	-0.229884	-0.133795	No
row_780	Wnt5a	NA	30726	-0.232507	-0.134008	No
row_781	Sun1	NA	30738	-0.23604	-0.134143	No
row_782	Vcan	NA	30802	-0.243594	-0.135594	No
row_783	Angpt4	NA	30806	-0.244405	-0.135521	No
row_784	Pcm1	NA	30863	-0.255778	-0.136786	No
row_785	Kdr	NA	30893	-0.261727	-0.137363	No
row_786	Tsc2	NA	30907	-0.264868	-0.137531	No
row_787	Mink1	NA	31000	-0.272276	-0.139701	No
row_788	Ret	NA	31042	-0.278008	-0.140572	No
row_789	Usp45	NA	31061	-0.280797	-0.140857	No
row_790	Cd274	NA	31080	-0.283769	-0.14114	No
row_791	Ddit4	NA	31089	-0.285613	-0.141169	No
row_792	Mgat5	NA	31099	-0.288145	-0.141221	No
row_793	Ssh1	NA	31114	-0.289796	-0.141399	No
row_794	Sdccag8	NA	31115	-0.290473	-0.141221	No
row_795	Dicer1	NA	31124	-0.292155	-0.141245	No
row_796	Pikfyve	NA	31133	-0.293554	-0.141268	No
row_797	Prl2c2	NA	31150	-0.297701	-0.141492	No
row_798	Ifitm1	NA	31162	-0.299428	-0.141588	No
row_799	St14	NA	31164	-0.299889	-0.14143	No
row_800	Sfrp1	NA	31200	-0.308471	-0.14213	No
row_801	Atp8a1	NA	31203	-0.308776	-0.141992	No
row_802	Lamb1	NA	31225	-0.312447	-0.142334	No
row_803	Spns2	NA	31271	-0.323675	-0.143279	No
row_804	Tnfsf18	NA	31286	-0.328001	-0.143433	No
row_805	Pik3r1	NA	31299	-0.330992	-0.143535	No
row_806	Nr4a2	NA	31312	-0.333519	-0.143636	No
row_807	Nf1	NA	31360	-0.337095	-0.144623	No
row_808	Sin3a	NA	31364	-0.337966	-0.144492	No
row_809	Tnfaip6	NA	31402	-0.345799	-0.14522	No
row_810	Setd2	NA	31423	-0.350238	-0.145514	No
row_811	Zp3	NA	31466	-0.357143	-0.146362	No
row_812	Cxcl15	NA	31519	-0.357143	-0.147464	No
row_813	Gsx2	NA	31549	-0.357143	-0.147982	No
row_814	Tlx3	NA	31569	-0.357143	-0.148245	No
row_815	Prop1	NA	31586	-0.357143	-0.148433	No
row_816	Agtr1b	NA	31627	-0.357143	-0.14923	No
row_817	Gdf2	NA	31694	-0.357143	-0.150688	No
row_818	Ddr1	NA	32706	-0.360029	-0.176147	No
row_819	Tns1	NA	32713	-0.36206	-0.176077	No
row_820	Igf1r	NA	32751	-0.370438	-0.17679	No
row_821	Cul3	NA	32753	-0.370988	-0.176588	No
row_822	Oxsr1	NA	32767	-0.372739	-0.17669	No
row_823	Dpp4	NA	32789	-0.378179	-0.176992	No
row_824	Sdc4	NA	32794	-0.379399	-0.176861	No
row_825	Satb2	NA	32810	-0.380627	-0.177009	No
row_826	Pdpk1	NA	32816	-0.381029	-0.176903	No
row_827	Trp53inp1	NA	32834	-0.383444	-0.1771	No
row_828	Prr5	NA	32855	-0.38529	-0.177372	No
row_829	Irs1	NA	32904	-0.389133	-0.178352	No
row_830	Cul5	NA	32914	-0.391301	-0.178341	No
row_831	Cttn	NA	32922	-0.392588	-0.178279	No
row_832	Alox12	NA	32932	-0.394434	-0.178266	No
row_833	Cd177	NA	33001	-0.410982	-0.179741	No
row_834	Appl2	NA	33026	-0.414533	-0.180097	No
row_835	Zfp950	NA	33027	-0.414656	-0.179843	No
row_836	Kif14	NA	33037	-0.416061	-0.179816	No
row_837	Six3	NA	33038	-0.416204	-0.179561	No
row_838	Il24	NA	33052	-0.416667	-0.179636	No
row_839	Mmp1a	NA	33068	-0.416667	-0.179762	No
row_840	Gdf6	NA	33076	-0.416667	-0.179685	No
row_841	Nlrp12	NA	33101	-0.416667	-0.180039	No
row_842	Nodal	NA	33295	-0.423684	-0.184682	No
row_843	Arhgap5	NA	33319	-0.430055	-0.185003	No
row_844	Pafah1b1	NA	33327	-0.431937	-0.184916	No
row_845	Mtor	NA	33366	-0.441005	-0.185611	No
row_846	Jup	NA	33452	-0.445857	-0.187497	No
row_847	Neurod4	NA	33459	-0.447361	-0.187375	No
row_848	Map2k1	NA	33473	-0.449387	-0.18743	No
row_849	Onecut1	NA	33486	-0.454545	-0.187456	No
row_850	Fignl2	NA	33520	-0.458692	-0.188014	No
row_851	Il12a	NA	33530	-0.461988	-0.187959	No
row_852	Dock1	NA	33549	-0.46629	-0.188131	No
row_853	Spred1	NA	33552	-0.467469	-0.187895	No
row_854	Cldn19	NA	33559	-0.468126	-0.187761	No
row_855	Cxcl11	NA	33592	-0.473527	-0.188283	No
row_856	Ccdc88a	NA	33605	-0.4755	-0.188297	No
row_857	Hyal1	NA	33613	-0.476708	-0.188183	No
row_858	Large1	NA	33666	-0.479146	-0.18921	No
row_859	Zfp703	NA	33740	-0.494308	-0.190762	No
row_860	Folr1	NA	33836	-0.512521	-0.192861	No
row_861	Cd200	NA	33838	-0.512776	-0.192572	No
row_862	Kif20b	NA	33873	-0.518386	-0.193118	No
row_863	Spag9	NA	33882	-0.520524	-0.193002	No
row_864	Gja1	NA	33908	-0.525887	-0.193315	No
row_865	Braf	NA	33913	-0.526852	-0.193094	No
row_866	Gper1	NA	33987	-0.54503	-0.194614	No
row_867	Smad3	NA	33992	-0.546737	-0.194381	No
row_868	Mdk	NA	33996	-0.54735	-0.194122	No
row_869	Lmo4	NA	34010	-0.551763	-0.194114	No
row_870	Fbxo31	NA	34011	-0.551866	-0.193776	No
row_871	Hace1	NA	34041	-0.556631	-0.194172	No
row_872	Pcnt	NA	34063	-0.561287	-0.194361	No
row_873	Gbx2	NA	34093	-0.568336	-0.19475	No
row_874	Ulk1	NA	34115	-0.573212	-0.194932	No
row_875	Dlc1	NA	34117	-0.573361	-0.194606	No
row_876	Ptk2b	NA	34122	-0.574024	-0.194356	No
row_877	Katna1	NA	34133	-0.577396	-0.194256	No
row_878	Smim22	NA	34155	-0.581288	-0.194434	No
row_879	Cdc42bpb	NA	34174	-0.585997	-0.194532	No
row_880	Fyn	NA	34185	-0.588852	-0.194425	No
row_881	Igf2	NA	34209	-0.596404	-0.194644	No
row_882	Dbh	NA	34211	-0.597238	-0.194304	No
row_883	Epb41l5	NA	34248	-0.598514	-0.194851	No
row_884	Grb7	NA	34260	-0.600852	-0.194763	No
row_885	Six1	NA	34264	-0.601913	-0.19447	No
row_886	Mctp1	NA	34285	-0.608805	-0.194605	No
row_887	Mecp2	NA	34293	-0.610117	-0.194409	No
row_888	Apoa1	NA	34465	-0.640943	-0.19836	No
row_889	Rab25	NA	34475	-0.642857	-0.198195	No
row_890	Fgf8	NA	34491	-0.643211	-0.198182	No
row_891	Il17a	NA	34492	-0.643211	-0.197788	No
row_892	Pdilt	NA	34501	-0.643211	-0.197597	No
row_893	Phlda2	NA	34785	-0.647989	-0.204388	No
row_894	Ccl20	NA	34796	-0.647989	-0.204245	No
row_895	Krt2	NA	34833	-0.647989	-0.204763	No
row_896	Mdm2	NA	34967	-0.649329	-0.207743	No
row_897	Gtpbp4	NA	35001	-0.657393	-0.208179	No
row_898	Rnf20	NA	35019	-0.661319	-0.208205	No
row_899	Wdr47	NA	35025	-0.661986	-0.207927	No
row_900	Ace	NA	35032	-0.666265	-0.207671	No
row_901	Clec14a	NA	35039	-0.668368	-0.207414	No
row_902	Sema6d	NA	35040	-0.668387	-0.207005	No
row_903	Fermt1	NA	35046	-0.669491	-0.206722	No
row_904	Plet1	NA	35087	-0.678662	-0.207322	No
row_905	Foxp1	NA	35094	-0.679759	-0.207058	No
row_906	Il23a	NA	35107	-0.681958	-0.206945	No
row_907	Fat2	NA	35108	-0.681958	-0.206527	No
row_908	Hdac4	NA	35136	-0.686556	-0.206792	No
row_909	Bcl2	NA	35177	-0.694992	-0.207383	No
row_910	Neurog2	NA	35191	-0.700558	-0.207284	No
row_911	Bag4	NA	35254	-0.716532	-0.20842	No
row_912	Megf8	NA	35259	-0.71794	-0.208081	No
row_913	Wdr62	NA	35261	-0.718218	-0.207667	No
row_914	Fktn	NA	35277	-0.723394	-0.207605	No
row_915	Nr4a3	NA	35306	-0.729219	-0.207869	No
row_916	Mstn	NA	35356	-0.738171	-0.208662	No
row_917	Mboat7	NA	35432	-0.750706	-0.210107	No
row_918	Ptgs2	NA	35434	-0.75177	-0.209672	No
row_919	Epx	NA	35444	-0.753488	-0.209439	No
row_920	Mapk8ip3	NA	35457	-0.755514	-0.209281	No
row_921	Marveld3	NA	35474	-0.762189	-0.20922	No
row_922	Ednra	NA	35477	-0.762663	-0.208804	No
row_923	Enpp2	NA	35490	-0.764822	-0.20864	No
row_924	Zranb1	NA	35508	-0.767511	-0.208602	No
row_925	Tjp1	NA	35516	-0.76888	-0.208309	No
row_926	Ldb2	NA	35525	-0.77108	-0.208039	No
row_927	Foxb1	NA	35540	-0.773805	-0.207921	No
row_928	Fezf1	NA	35565	-0.776377	-0.208055	No
row_929	Carmil1	NA	35591	-0.778364	-0.208213	No
row_930	Lrig2	NA	35605	-0.7815	-0.208065	No
row_931	Diaph1	NA	35627	-0.788229	-0.208115	No
row_932	Ccl5	NA	35651	-0.794986	-0.208213	No
row_933	Kiss1r	NA	35673	-0.802694	-0.208254	No
row_934	Igfbp5	NA	35675	-0.802894	-0.207788	No
row_935	Vegfa	NA	35732	-0.823577	-0.208706	No
row_936	Nedd9	NA	35735	-0.824624	-0.208251	No
row_937	Myo5a	NA	35748	-0.829297	-0.208048	No
row_938	Tyro3	NA	35771	-0.837204	-0.208094	No
row_939	Egr3	NA	35783	-0.841262	-0.207858	No
row_940	Zfp609	NA	35785	-0.841703	-0.207368	No
row_941	Barhl2	NA	35795	-0.844058	-0.207079	No
row_942	Pten	NA	35819	-0.848718	-0.207144	No
row_943	Reck	NA	35846	-0.855322	-0.20728	No
row_944	Scai	NA	35919	-0.869565	-0.208576	No
row_945	Card10	NA	35923	-0.870036	-0.20812	No
row_946	Stk26	NA	35935	-0.875519	-0.207863	No
row_947	Rarres2	NA	35941	-0.876301	-0.207453	No
row_948	Smarca4	NA	35949	-0.877826	-0.207093	No
row_949	Bmpr2	NA	35965	-0.883116	-0.206933	No
row_950	Fbxo5	NA	35969	-0.884073	-0.206468	No
row_951	Atp2b4	NA	36023	-0.900546	-0.207262	No
row_952	Rock2	NA	36024	-0.900795	-0.20671	No
row_953	Ptger3	NA	36034	-0.903159	-0.206386	No
row_954	Acvr1	NA	36109	-0.919629	-0.207702	No
row_955	Hoxa5	NA	36117	-0.921178	-0.207315	No
row_956	Prkcq	NA	36126	-0.922809	-0.206953	No
row_957	Mef2c	NA	36134	-0.923302	-0.206566	No
row_958	Cxcl10	NA	36136	-0.92515	-0.206024	No
row_959	Elmo2	NA	36142	-0.926279	-0.205584	No
row_960	Abl2	NA	36167	-0.931296	-0.205623	No
row_961	Mapk8	NA	36169	-0.931631	-0.205078	No
row_962	Sorl1	NA	36172	-0.933112	-0.204557	No
row_963	Grb10	NA	36176	-0.934065	-0.204061	No
row_964	Arc	NA	36178	-0.934588	-0.203514	No
row_965	Ager	NA	36203	-0.94127	-0.203547	No
row_966	Nexn	NA	36264	-0.956906	-0.204485	No
row_967	Ulk4	NA	36293	-0.965651	-0.204604	No
row_968	Thy1	NA	36295	-0.96634	-0.204038	No
row_969	Net1	NA	36298	-0.967212	-0.203496	No
row_970	Fam83d	NA	36317	-0.973316	-0.203357	No
row_971	Fgf10	NA	36321	-0.974266	-0.202836	No
row_972	Efemp1	NA	36329	-0.976091	-0.202416	No
row_973	Dnaja4	NA	36330	-0.97615	-0.201818	No
row_974	Scnn1b	NA	36363	-0.983771	-0.202028	No
row_975	Chst4	NA	36366	-0.983771	-0.201477	No
row_976	Cldn3	NA	36375	-0.983771	-0.201077	No
row_977	Ccl19	NA	36427	-0.984405	-0.20177	No
row_978	Mcu	NA	36454	-0.989598	-0.201824	No
row_979	Pde4b	NA	36468	-0.993471	-0.201545	No
row_980	Bmp7	NA	36495	-1.00064	-0.201593	No
row_981	Gsk3a	NA	36496	-1.00104	-0.20098	No
row_982	Vegfd	NA	36504	-1.00343	-0.200543	No
row_983	Ntng2	NA	36510	-1.00501	-0.200054	No
row_984	Mesp2	NA	36522	-1.00604	-0.199717	No
row_985	Asb2	NA	36625	-1.0256	-0.20168	No
row_986	Edn3	NA	36628	-1.02673	-0.201102	No
row_987	Htr6	NA	36630	-1.02741	-0.200498	No
row_988	Hspb1	NA	36631	-1.02792	-0.199868	No
row_989	Nhlh2	NA	36657	-1.03163	-0.199871	No
row_990	Pak1	NA	36664	-1.03285	-0.199391	No
row_991	Celsr1	NA	36672	-1.03589	-0.198934	No
row_992	Strip2	NA	36713	-1.0443	-0.19931	No
row_993	Drd1	NA	36715	-1.04469	-0.198696	No
row_994	Cep85l	NA	36725	-1.04903	-0.198282	No
row_995	Trim32	NA	36752	-1.05824	-0.198294	No
row_996	Ccl11	NA	36756	-1.05942	-0.197721	No
row_997	Sh3kbp1	NA	36779	-1.06939	-0.197625	No
row_998	Wasl	NA	36846	-1.07181	-0.198645	No
row_999	Sema3e	NA	36856	-1.07493	-0.198215	No
row_1000	Lef1	NA	36857	-1.07497	-0.197556	No
row_1001	Cbll1	NA	36868	-1.07986	-0.197149	No
row_1002	Arid4b	NA	36907	-1.08005	-0.197452	No
row_1003	Syne2	NA	36930	-1.09087	-0.197343	No
row_1004	Ntf3	NA	36942	-1.09569	-0.196951	No
row_1005	Sema5a	NA	36953	-1.09693	-0.196533	No
row_1006	Syde2	NA	36970	-1.10249	-0.196264	No
row_1007	Sell	NA	36975	-1.10437	-0.195689	No
row_1008	Cckar	NA	36978	-1.10492	-0.195063	No
row_1009	Adtrp	NA	36981	-1.10526	-0.194437	No
row_1010	Selp	NA	36983	-1.10649	-0.193785	No
row_1011	Efna1	NA	36985	-1.10719	-0.193132	No
row_1012	Fzd4	NA	36989	-1.10802	-0.192529	No
row_1013	Tac1	NA	36996	-1.11257	-0.192	No
row_1014	Sema4c	NA	37013	-1.11746	-0.191722	No
row_1015	Hnf4a	NA	37023	-1.12263	-0.191263	No
row_1016	Vegfb	NA	37096	-1.14062	-0.192393	No
row_1017	Nckap1	NA	37129	-1.15418	-0.192499	No
row_1018	Barhl1	NA	37144	-1.15959	-0.192144	No
row_1019	Ccl28	NA	37167	-1.1634	-0.19199	No
row_1020	Lcn2	NA	37168	-1.16379	-0.191277	No
row_1021	Gli3	NA	37187	-1.17247	-0.191016	No
row_1022	Kit	NA	37206	-1.17869	-0.190751	No
row_1023	Adamts1	NA	37367	-1.22364	-0.194066	No
row_1024	Drd5	NA	37376	-1.22823	-0.193517	No
row_1025	Cpeb1	NA	37386	-1.23346	-0.19299	No
row_1026	Clasp1	NA	37421	-1.24344	-0.193092	No
row_1027	Il33	NA	37473	-1.25594	-0.193618	No
row_1028	Ntng1	NA	37477	-1.25658	-0.192924	No
row_1029	Avl9	NA	37502	-1.26515	-0.192759	No
row_1030	Insm1	NA	37511	-1.26792	-0.192185	No
row_1031	Hoxa7	NA	37528	-1.2716	-0.191813	No
row_1032	Fap	NA	37529	-1.27168	-0.191034	No
row_1033	Kank1	NA	37530	-1.2717	-0.190255	No
row_1034	Asap3	NA	37547	-1.27887	-0.189878	No
row_1035	Cdkl5	NA	37549	-1.27924	-0.189119	No
row_1036	Mpzl1	NA	37558	-1.28353	-0.188536	No
row_1037	Vstm4	NA	37582	-1.29008	-0.18833	No
row_1038	Vax1	NA	37591	-1.29396	-0.187741	No
row_1039	Col18a1	NA	37617	-1.30154	-0.187579	No
row_1040	Acvr1c	NA	37625	-1.30419	-0.186957	No
row_1041	Ppp2r3a	NA	37628	-1.30501	-0.186209	No
row_1042	Agtr1a	NA	37632	-1.30721	-0.185484	No
row_1043	Usp33	NA	37633	-1.30745	-0.184683	No
row_1044	Abhd2	NA	37635	-1.3085	-0.183907	No
row_1045	Ppp3ca	NA	37656	-1.3155	-0.183609	No
row_1046	Rufy3	NA	37673	-1.31883	-0.183208	No
row_1047	Fbxo45	NA	37696	-1.32451	-0.182955	No
row_1048	Pkp2	NA	37701	-1.32533	-0.182245	No
row_1049	Hdac6	NA	37702	-1.32561	-0.181433	No
row_1050	Tmem201	NA	37724	-1.33253	-0.18115	No
row_1051	Mgat3	NA	37728	-1.33445	-0.180409	No
row_1052	Akt3	NA	37742	-1.33949	-0.179919	No
row_1053	Stk39	NA	37749	-1.34183	-0.179249	No
row_1054	Sstr4	NA	37753	-1.34351	-0.178502	No
row_1055	Kctd13	NA	37784	-1.35222	-0.178436	No
row_1056	Thbs4	NA	37801	-1.35657	-0.178011	No
row_1057	Esr2	NA	37804	-1.35742	-0.177231	No
row_1058	Pomgnt2	NA	37811	-1.3602	-0.17655	No
row_1059	Tmem196	NA	37821	-1.36393	-0.175943	No
row_1060	Dclk1	NA	37865	-1.37825	-0.176191	No
row_1061	Ovol2	NA	37876	-1.38205	-0.175598	No
row_1062	Sox1	NA	37886	-1.38625	-0.174978	No
row_1063	Drd2	NA	37887	-1.38627	-0.174128	No
row_1064	Plxna2	NA	37937	-1.40299	-0.174513	No
row_1065	Itga1	NA	37957	-1.41467	-0.17413	No
row_1066	Apod	NA	37959	-1.41561	-0.173288	No
row_1067	Plxnb3	NA	37976	-1.42041	-0.172824	No
row_1068	Trp53	NA	37993	-1.42798	-0.172356	No
row_1069	Efnb1	NA	38011	-1.43447	-0.171909	No
row_1070	Tcaf1	NA	38028	-1.44094	-0.171432	No
row_1071	Vil1	NA	38066	-1.45667	-0.17148	No
row_1072	Misp	NA	38088	-1.46545	-0.171116	No
row_1073	Pax6	NA	38117	-1.47463	-0.170924	No
row_1074	T	NA	38120	-1.47491	-0.170071	No
row_1075	Apbb2	NA	38132	-1.47713	-0.169445	No
row_1076	Prox1	NA	38135	-1.47752	-0.168591	No
row_1077	Tmem102	NA	38139	-1.47945	-0.167761	No
row_1078	Prickle1	NA	38143	-1.48289	-0.166929	No
row_1079	Cdc42bpa	NA	38164	-1.4879	-0.166525	No
row_1080	Fezf2	NA	38191	-1.49506	-0.16627	No
row_1081	Bcl11b	NA	38201	-1.49714	-0.165581	No
row_1082	Daam2	NA	38225	-1.50306	-0.165245	No
row_1083	Wwc1	NA	38226	-1.50311	-0.164324	No
row_1084	Smpd3	NA	38253	-1.50993	-0.16406	No
row_1085	Il1a	NA	38283	-1.51479	-0.163868	No
row_1086	Nog	NA	38284	-1.51556	-0.16294	No
row_1087	Apbb1	NA	38291	-1.51819	-0.162162	No
row_1088	Cdk5r2	NA	38297	-1.52073	-0.161358	No
row_1089	Cck	NA	38306	-1.52231	-0.160628	No
row_1090	Ednrb	NA	38324	-1.52862	-0.160124	No
row_1091	Fgf15	NA	38328	-1.52983	-0.159263	No
row_1092	Arhgap32	NA	38438	-1.55944	-0.161076	No
row_1093	Plcb1	NA	38440	-1.5606	-0.160146	No
row_1094	Plpp3	NA	38442	-1.56161	-0.159214	No
row_1095	Nrg3	NA	38465	-1.57116	-0.158811	No
row_1096	Fut9	NA	38480	-1.57611	-0.158201	No
row_1097	Mark1	NA	38493	-1.57985	-0.157538	No
row_1098	Auts2	NA	38524	-1.5906	-0.157326	No
row_1099	Acap3	NA	38526	-1.59129	-0.156376	No
row_1100	Clasp2	NA	38536	-1.59358	-0.155629	No
row_1101	Scrt2	NA	38546	-1.59683	-0.154879	No
row_1102	Scg2	NA	38555	-1.60128	-0.154101	No
row_1103	Tbxa2r	NA	38581	-1.61011	-0.15375	No
row_1104	Lhx6	NA	38582	-1.61075	-0.152763	No
row_1105	Vangl2	NA	38583	-1.61098	-0.151776	No
row_1106	Myoc	NA	38585	-1.61395	-0.150813	No
row_1107	Pgr	NA	38591	-1.61655	-0.14995	No
row_1108	Cdk5r1	NA	38613	-1.62137	-0.14949	No
row_1109	Cd24a	NA	38621	-1.62578	-0.148672	No
row_1110	Camk2a	NA	38640	-1.63107	-0.14813	No
row_1111	Ndrg4	NA	38656	-1.63597	-0.147509	No
row_1112	Gpr173	NA	38657	-1.63604	-0.146507	No
row_1113	Camk2b	NA	38658	-1.63617	-0.145504	No
row_1114	Arx	NA	38664	-1.63718	-0.144629	No
row_1115	Ptn	NA	38677	-1.64164	-0.143928	No
row_1116	Dab1	NA	38681	-1.64336	-0.142997	No
row_1117	Nck2	NA	38767	-1.66839	-0.144134	No
row_1118	Ptprr	NA	38778	-1.67105	-0.143365	No
row_1119	Unc5c	NA	38788	-1.67356	-0.142568	No
row_1120	Lurap1	NA	38839	-1.68783	-0.142804	No
row_1121	Ptpru	NA	38867	-1.69534	-0.142451	No
row_1122	Shh	NA	38892	-1.70269	-0.142018	No
row_1123	Prkcz	NA	38912	-1.70845	-0.141454	No
row_1124	Fgf13	NA	38913	-1.70866	-0.140407	No
row_1125	Ptprt	NA	38924	-1.71058	-0.139613	No
row_1126	Add2	NA	38927	-1.71126	-0.138616	No
row_1127	Prkce	NA	38971	-1.72308	-0.138653	No
row_1128	Slit1	NA	38991	-1.72997	-0.138076	No
row_1129	Plcg1	NA	38992	-1.73048	-0.137016	No
row_1130	Rasgef1a	NA	39007	-1.73572	-0.136308	No
row_1131	Gpm6a	NA	39018	-1.74091	-0.135495	No
row_1132	Nsmf	NA	39034	-1.7469	-0.134806	No
row_1133	Ephb4	NA	39035	-1.74712	-0.133736	No
row_1134	Cend1	NA	39040	-1.74836	-0.132767	No
row_1135	Erbb4	NA	39050	-1.75165	-0.131922	No
row_1136	Abi2	NA	39066	-1.75686	-0.131227	No
row_1137	Unc5d	NA	39107	-1.76864	-0.13116	No
row_1138	Epha4	NA	39108	-1.76897	-0.130076	No
row_1139	Grin1	NA	39111	-1.76975	-0.129043	No
row_1140	Sox8	NA	39135	-1.78012	-0.128536	No
row_1141	Foxn1	NA	39154	-1.78571	-0.1279	No
row_1142	Nr2e1	NA	39187	-1.78692	-0.127618	No
row_1143	Arhgef16	NA	39191	-1.78747	-0.126599	No
row_1144	Fgfr4	NA	39202	-1.79092	-0.125756	No
row_1145	Reln	NA	39216	-1.79508	-0.124987	No
row_1146	Dmtn	NA	39224	-1.79836	-0.124063	No
row_1147	Bex4	NA	39225	-1.79925	-0.122961	No
row_1148	Kif2a	NA	39244	-1.80708	-0.122311	No
row_1149	Dixdc1	NA	39265	-1.81495	-0.121707	No
row_1150	Camsap3	NA	39276	-1.81857	-0.120847	No
row_1151	L1cam	NA	39281	-1.8188	-0.119835	No
row_1152	Dcx	NA	39285	-1.81934	-0.118796	No
row_1153	Spock1	NA	39304	-1.82608	-0.118135	No
row_1154	Ndn	NA	39307	-1.82766	-0.117066	No
row_1155	Ccl27a	NA	39310	-1.8295	-0.115996	No
row_1156	Bbs4	NA	39315	-1.8317	-0.114976	No
row_1157	Tfap2a	NA	39339	-1.84049	-0.114433	No
row_1158	Ascl1	NA	39349	-1.84333	-0.113532	No
row_1159	Ppargc1a	NA	39365	-1.84812	-0.112781	No
row_1160	Trib1	NA	39383	-1.85362	-0.112077	No
row_1161	Podxl	NA	39406	-1.85956	-0.111497	No
row_1162	Chga	NA	39414	-1.86334	-0.110533	No
row_1163	Lgr6	NA	39415	-1.86396	-0.109391	No
row_1164	Rapgef4	NA	39435	-1.87352	-0.108726	No
row_1165	Ctnna2	NA	39451	-1.879	-0.107956	No
row_1166	Myh10	NA	39455	-1.88013	-0.106881	No
row_1167	Ptprf	NA	39456	-1.88149	-0.105728	No
row_1168	Arhgap35	NA	39463	-1.88476	-0.104726	No
row_1169	Tmeff2	NA	39476	-1.888	-0.103874	No
row_1170	Ntrk3	NA	39495	-1.89543	-0.10317	No
row_1171	Ccl21a	NA	39528	-1.90996	-0.102813	No
row_1172	Magi2	NA	39532	-1.9116	-0.101718	No
row_1173	Wnt4	NA	39536	-1.91203	-0.100623	No
row_1174	Adora1	NA	39545	-1.91399	-0.0996541	No
row_1175	Podxl2	NA	39550	-1.9156	-0.0985823	No
row_1176	Pou3f2	NA	39551	-1.91581	-0.0974087	No
row_1177	Notch1	NA	39553	-1.91609	-0.0962603	No
row_1178	Carmil2	NA	39560	-1.92128	-0.0952358	No
row_1179	Ephb1	NA	39562	-1.92148	-0.0940842	No
row_1180	Fgf9	NA	39621	-1.93899	-0.0943696	No
row_1181	Astn2	NA	39628	-1.94357	-0.0933314	No
row_1182	Fmn2	NA	39650	-1.9516	-0.0926693	No
row_1183	Tnr	NA	39654	-1.95246	-0.0915495	No
row_1184	Frmd5	NA	39675	-1.9631	-0.0908549	No
row_1185	Tmigd1	NA	39683	-1.96496	-0.089829	No
row_1186	Scnn1g	NA	39692	-1.96754	-0.088827	No
row_1187	D130043K22Rik	NA	39711	-1.97186	-0.0880763	No
row_1188	Epha8	NA	39712	-1.9736	-0.0868673	No
row_1189	Mmp10	NA	39714	-1.9756	-0.0856825	No
row_1190	Astn1	NA	39720	-1.97908	-0.0845972	No
row_1191	Vtn	NA	39740	-1.99493	-0.0838577	No
row_1192	Foxj1	NA	39741	-1.99505	-0.0826356	No
row_1193	Cygb	NA	39748	-1.9992	-0.0815633	No
row_1194	Wnt7a	NA	39750	-2.00049	-0.0803633	No
row_1195	Robo3	NA	39752	-2.00076	-0.0791631	No
row_1196	Stmn1	NA	39756	-2.00365	-0.0780119	No
row_1197	Dcdc2a	NA	39764	-2.0079	-0.0769597	No
row_1198	Plp1	NA	39789	-2.02463	-0.0763291	No
row_1199	Celsr2	NA	39813	-2.03952	-0.0756639	No
row_1200	Bcr	NA	39835	-2.05572	-0.074938	No
row_1201	Ntrk2	NA	39844	-2.06363	-0.0738771	No
row_1202	Cx3cl1	NA	39853	-2.07005	-0.0728122	No
row_1203	Aoc3	NA	39874	-2.08404	-0.0720436	No
row_1204	Spag6l	NA	39885	-2.09337	-0.0710153	No
row_1205	Adgrg1	NA	39892	-2.09684	-0.0698832	No
row_1206	Mapt	NA	39893	-2.09763	-0.0685983	No
row_1207	Ptprk	NA	39900	-2.10202	-0.067463	No
row_1208	Fbxw7	NA	39907	-2.10726	-0.0663246	No
row_1209	Epb41l4b	NA	39947	-2.14279	-0.0660025	No
row_1210	Mdga2	NA	39978	-2.17941	-0.0654295	No
row_1211	Abcc8	NA	39981	-2.18166	-0.0641439	No
row_1212	Ptprz1	NA	39984	-2.18388	-0.0628569	No
row_1213	Gpld1	NA	39986	-2.18623	-0.061543	No
row_1214	Atp1b2	NA	39989	-2.18982	-0.0602524	No
row_1215	Apela	NA	39996	-2.19376	-0.059061	No
row_1216	Chl1	NA	40020	-2.21489	-0.0582884	No
row_1217	Pde4d	NA	40041	-2.24333	-0.0574222	No
row_1218	Wnt11	NA	40046	-2.24593	-0.056148	No
row_1219	Isl1	NA	40052	-2.25809	-0.0548917	No
row_1220	Dab2ip	NA	40057	-2.26552	-0.0536055	No
row_1221	Foxf1	NA	40084	-2.29703	-0.0528588	No
row_1222	Amotl1	NA	40100	-2.3191	-0.0518192	No
row_1223	Flt1	NA	40109	-2.33172	-0.0505941	No
row_1224	Cyp19a1	NA	40119	-2.34743	-0.0493847	No
row_1225	Cspg4	NA	40124	-2.35207	-0.0480455	No
row_1226	Crb2	NA	40137	-2.38904	-0.0468868	No
row_1227	Ttbk2	NA	40149	-2.40986	-0.04569	No
row_1228	Enpep	NA	40239	-2.57834	-0.0463712	No
row_1229	Trim46	NA	40319	-2.7814	-0.046674	No
row_1230	Fzd3	NA	40336	-2.83621	-0.045343	No
row_1231	Adarb1	NA	40339	-2.84797	-0.0436492	No
row_1232	Tert	NA	40344	-2.86149	-0.0419979	No
row_1233	F3	NA	40362	-2.91476	-0.0406442	No
row_1234	Ptprm	NA	40368	-2.92321	-0.0389805	No
row_1235	Has2	NA	40370	-2.92954	-0.0372114	No
row_1236	Jag1	NA	40376	-2.95127	-0.0355305	No
row_1237	Lep	NA	40379	-2.95131	-0.0337734	No
row_1238	Sele	NA	40386	-2.97201	-0.0321052	No
row_1239	Chst2	NA	40388	-2.97379	-0.0303089	No
row_1240	Tubb2b	NA	40403	-3.01933	-0.028815	No
row_1241	Pik3r3	NA	40419	-3.1116	-0.0272899	No
row_1242	Bmper	NA	40421	-3.11979	-0.0254042	No
row_1243	Sema6a	NA	40438	-3.18602	-0.0238589	No
row_1244	Megf10	NA	40455	-3.25573	-0.0222709	No
row_1245	Pip5kl1	NA	40458	-3.27112	-0.0203179	No
row_1246	Flrt3	NA	40472	-3.35964	-0.0185901	No
row_1247	Srgap1	NA	40473	-3.37698	-0.0165215	No
row_1248	Ephb2	NA	40474	-3.38034	-0.0144507	No
row_1249	Kif26a	NA	40515	-3.70183	-0.0131991	No
row_1250	Tet1	NA	40522	-3.7472	-0.0110561	No
row_1251	Pou4f1	NA	40553	-4.09436	-0.00930996	No
row_1252	Gfra1	NA	40557	-4.14433	-0.00684746	No
row_1253	Umod	NA	40579	-4.4069	-0.0046813	No
row_1254	Retn	NA	40591	-4.54668	-0.00217552	No
row_1255	Adipoq	NA	40620	-4.92032	0.000127338	No
