# Supplementary material for: KR158 Spheres Harboring Slow-Cycling Cells Recapitulate High-Grade Glioma Features in an Immunocompetent System
Source: Cells. 2024 May 29;13(11):938. doi: 10.3390/cells13110938 (PMC11171638; doi:10.3390/cells13110938)
Supplement: Supplementary file 1 [file cells-13-00938-s001.zip › Table S6.Kluc_T vs CT2A CELL_MOTILITY.xlsx]

## Sheet: CELLMOTILITY
Kluc_T vs CT-2A
NAME	SYMBOL	TITLE	RANK IN GENE LIST	RANK METRIC SCORE	RUNNING ES	CORE ENRICHMENT
row_0	Pax3	NA	0	4.96696	0.00277272	Yes
row_1	C5ar1	NA	10	4.51062	0.00506108	Yes
row_2	Bves	NA	12	4.50095	0.00754814	Yes
row_3	Ror2	NA	27	4.40306	0.0096489	Yes
row_4	Alox5	NA	63	4.14215	0.0110683	Yes
row_5	Ccr5	NA	66	4.12001	0.0133172	Yes
row_6	Itga7	NA	69	4.11761	0.0155647	Yes
row_7	Trem2	NA	80	4.07349	0.0175835	Yes
row_8	Aqp1	NA	86	4.03142	0.0197065	Yes
row_9	Apoe	NA	95	3.99904	0.0217347	Yes
row_10	P2ry6	NA	97	3.99293	0.0239382	Yes
row_11	Ccr2	NA	104	3.97593	0.0260046	Yes
row_12	Gpr183	NA	106	3.9618	0.0281907	Yes
row_13	Ccr1	NA	109	3.94277	0.0303407	Yes
row_14	C3ar1	NA	111	3.9394	0.0325143	Yes
row_15	Loxl2	NA	112	3.93465	0.0347107	Yes
row_16	Vsir	NA	122	3.89775	0.036657	Yes
row_17	Ang	NA	130	3.84712	0.038626	Yes
row_18	Vcam1	NA	135	3.82589	0.0406596	Yes
row_19	Lefty1	NA	138	3.82076	0.0427415	Yes
row_20	Fcgr3	NA	145	3.78531	0.0447015	Yes
row_21	Mmp9	NA	151	3.76034	0.0466731	Yes
row_22	Ecm1	NA	167	3.73836	0.0483773	Yes
row_23	Snai1	NA	170	3.72688	0.0504067	Yes
row_24	Spi1	NA	173	3.7228	0.0524339	Yes
row_25	Itgam	NA	175	3.71619	0.0544829	Yes
row_26	Cd63	NA	190	3.67212	0.0561756	Yes
row_27	Hgf	NA	191	3.67101	0.0582249	Yes
row_28	Bst1	NA	203	3.62652	0.0599687	Yes
row_29	Tgfbr2	NA	220	3.57816	0.0615579	Yes
row_30	Fcer1g	NA	223	3.56489	0.0634969	Yes
row_31	Dab2	NA	230	3.55059	0.0653259	Yes
row_32	Pik3cg	NA	240	3.52818	0.0670658	Yes
row_33	Saa3	NA	251	3.5056	0.0687676	Yes
row_34	Lgmn	NA	263	3.47256	0.0704255	Yes
row_35	Il16	NA	278	3.44112	0.0719893	Yes
row_36	Igsf10	NA	285	3.42438	0.0737478	Yes
row_37	Enpp1	NA	292	3.40826	0.0754973	Yes
row_38	Itgb2	NA	293	3.40758	0.0773995	Yes
row_39	Lcp1	NA	296	3.4035	0.0792485	Yes
row_40	Cdh11	NA	298	3.40314	0.0811227	Yes
row_41	Ctsh	NA	303	3.39181	0.0829141	Yes
row_42	Cavin1	NA	308	3.38658	0.0847025	Yes
row_43	Rin3	NA	310	3.38385	0.086566	Yes
row_44	Ccl6	NA	323	3.34125	0.088125	Yes
row_45	Cxcl12	NA	333	3.33112	0.089755	Yes
row_46	Nbl1	NA	340	3.3215	0.091456	Yes
row_47	Arhgdib	NA	344	3.3078	0.093226	Yes
row_48	Efnb2	NA	348	3.29678	0.0949899	Yes
row_49	Cxcl16	NA	349	3.29619	0.0968299	Yes
row_50	Cmklr1	NA	350	3.29078	0.0986669	Yes
row_51	Sulf1	NA	356	3.28401	0.100373	Yes
row_52	Tbx20	NA	358	3.28342	0.10218	Yes
row_53	Lyn	NA	361	3.27937	0.10396	Yes
row_54	Anxa3	NA	366	3.27148	0.105684	Yes
row_55	Ptprc	NA	372	3.26173	0.107377	Yes
row_56	Coro1a	NA	380	3.25082	0.109013	Yes
row_57	Csf1	NA	402	3.21103	0.11027	Yes
row_58	Bdkrb1	NA	413	3.18966	0.111795	Yes
row_59	Dchs1	NA	431	3.16303	0.113127	Yes
row_60	P2rx4	NA	433	3.15947	0.114866	Yes
row_61	Nfatc2	NA	434	3.15883	0.116629	Yes
row_62	Pdgfra	NA	482	3.07996	0.117149	Yes
row_63	Gpsm3	NA	485	3.0787	0.118817	Yes
row_64	Slit2	NA	486	3.07847	0.120535	Yes
row_65	Col1a1	NA	488	3.07594	0.122227	Yes
row_66	Nrp1	NA	501	3.05964	0.123629	Yes
row_67	Slamf9	NA	507	3.05395	0.125206	Yes
row_68	Bmp4	NA	515	3.04198	0.126726	Yes
row_69	Il34	NA	517	3.0415	0.128398	Yes
row_70	Mmp14	NA	526	3.02559	0.129883	Yes
row_71	Cnr2	NA	532	3.01684	0.131439	Yes
row_72	Cav1	NA	534	3.01571	0.133097	Yes
row_73	Hmgb2	NA	538	3.01139	0.134702	Yes
row_74	Cd34	NA	543	3.00474	0.136277	Yes
row_75	Pitx2	NA	569	2.96368	0.137294	Yes
row_76	Lgals3	NA	573	2.95832	0.138869	Yes
row_77	Tlr2	NA	575	2.95484	0.140493	Yes
row_78	Cxcr4	NA	578	2.94812	0.142087	Yes
row_79	Rras	NA	582	2.94072	0.143652	Yes
row_80	Was	NA	583	2.9405	0.145294	Yes
row_81	Spn	NA	592	2.9249	0.146722	Yes
row_82	Pdgfd	NA	593	2.9247	0.148355	Yes
row_83	Tacr1	NA	601	2.91803	0.149805	Yes
row_84	Fgr	NA	609	2.91128	0.151252	Yes
row_85	Matn2	NA	630	2.87792	0.152348	Yes
row_86	Cx3cr1	NA	636	2.8726	0.153824	Yes
row_87	Arf6	NA	641	2.86572	0.155322	Yes
row_88	Arhgap24	NA	642	2.86471	0.156921	Yes
row_89	Adamts9	NA	645	2.86202	0.158468	Yes
row_90	Ninj1	NA	649	2.85692	0.159986	Yes
row_91	Egfr	NA	654	2.84965	0.161475	Yes
row_92	Slirp	NA	660	2.84074	0.162933	Yes
row_93	Foxg1	NA	670	2.82707	0.164282	Yes
row_94	Aif1	NA	695	2.79467	0.165229	Yes
row_95	Pycard	NA	703	2.77938	0.166602	Yes
row_96	Fmnl1	NA	707	2.7741	0.168074	Yes
row_97	Ccl7	NA	722	2.74973	0.169252	Yes
row_98	Wdpcp	NA	724	2.74681	0.17076	Yes
row_99	Cass4	NA	731	2.74176	0.172138	Yes
row_100	Fut4	NA	736	2.73733	0.173564	Yes
row_101	Abi3	NA	737	2.73604	0.175091	Yes
row_102	Gpr18	NA	772	2.69325	0.175727	Yes
row_103	Pfn1	NA	776	2.68761	0.177151	Yes
row_104	Rhog	NA	779	2.68266	0.178597	Yes
row_105	Six2	NA	781	2.68018	0.180068	Yes
row_106	Pltp	NA	788	2.67363	0.181407	Yes
row_107	Adcy3	NA	822	2.64013	0.182039	Yes
row_108	Lgals9	NA	825	2.6377	0.183461	Yes
row_109	P2ry2	NA	831	2.62965	0.184801	Yes
row_110	Gpr35	NA	838	2.62169	0.186112	Yes
row_111	Mitf	NA	839	2.62134	0.187575	Yes
row_112	Selplg	NA	840	2.62057	0.189038	Yes
row_113	Pawr	NA	859	2.6033	0.190032	Yes
row_114	F11r	NA	867	2.5918	0.1913	Yes
row_115	Ccl12	NA	878	2.58002	0.192485	Yes
row_116	Serpinf1	NA	903	2.5507	0.193297	Yes
row_117	Vav1	NA	905	2.55009	0.194695	Yes
row_118	Svbp	NA	907	2.54927	0.196092	Yes
row_119	Myo1c	NA	917	2.53997	0.197281	Yes
row_120	S100a11	NA	920	2.53839	0.198647	Yes
row_121	Hexb	NA	922	2.53537	0.200036	Yes
row_122	Syk	NA	926	2.53197	0.201373	Yes
row_123	Il17rc	NA	928	2.53031	0.20276	Yes
row_124	Twist1	NA	940	2.51832	0.203885	Yes
row_125	Grn	NA	958	2.50277	0.204849	Yes
row_126	Lamc2	NA	982	2.48873	0.205651	Yes
row_127	Edn1	NA	988	2.48224	0.20691	Yes
row_128	Errfi1	NA	989	2.48219	0.208295	Yes
row_129	Bin3	NA	993	2.47664	0.209601	Yes
row_130	Gpx1	NA	995	2.47561	0.210958	Yes
row_131	Palld	NA	1000	2.47202	0.212236	Yes
row_132	Lamtor2	NA	1001	2.47163	0.213615	Yes
row_133	Axl	NA	1026	2.45238	0.214372	Yes
row_134	Clec7a	NA	1039	2.43944	0.215428	Yes
row_135	Plvap	NA	1055	2.42827	0.2164	Yes
row_136	Irak4	NA	1073	2.41558	0.217315	Yes
row_137	Clrn1	NA	1088	2.39225	0.218293	Yes
row_138	Ccl2	NA	1092	2.38864	0.21955	Yes
row_139	Sphk1	NA	1098	2.38397	0.220754	Yes
row_140	Ptger4	NA	1099	2.38352	0.222084	Yes
row_141	Adam9	NA	1131	2.35913	0.22261	Yes
row_142	Sap30	NA	1140	2.35361	0.22372	Yes
row_143	Cited2	NA	1147	2.34464	0.224876	Yes
row_144	Timp1	NA	1150	2.34345	0.226133	Yes
row_145	Ptafr	NA	1175	2.32844	0.22682	Yes
row_146	Arrb2	NA	1186	2.32315	0.227862	Yes
row_147	Myo1g	NA	1188	2.32138	0.229132	Yes
row_148	Lama5	NA	1190	2.31985	0.230402	Yes
row_149	Phpt1	NA	1205	2.30963	0.231334	Yes
row_150	Emilin1	NA	1225	2.28928	0.232127	Yes
row_151	St3gal4	NA	1227	2.28728	0.233379	Yes
row_152	Ccdc125	NA	1235	2.27865	0.234472	Yes
row_153	Tmsb4x	NA	1255	2.26806	0.235253	Yes
row_154	Acvrl1	NA	1263	2.26566	0.23634	Yes
row_155	Igf1	NA	1267	2.26405	0.237527	Yes
row_156	Fgfr1	NA	1271	2.25785	0.238711	Yes
row_157	Hsd3b7	NA	1283	2.25103	0.239687	Yes
row_158	Itga3	NA	1290	2.2434	0.240786	Yes
row_159	Stat5b	NA	1296	2.23837	0.241908	Yes
row_160	Itgb3	NA	1307	2.22649	0.242896	Yes
row_161	Acp5	NA	1319	2.21918	0.243854	Yes
row_162	Dysf	NA	1340	2.20179	0.244573	Yes
row_163	Mtus1	NA	1341	2.19968	0.245801	Yes
row_164	Nox4	NA	1354	2.18659	0.246715	Yes
row_165	Slc9b2	NA	1361	2.18339	0.247781	Yes
row_166	Itga9	NA	1364	2.17859	0.248946	Yes
row_167	Irs2	NA	1367	2.17634	0.25011	Yes
row_168	Pik3cd	NA	1369	2.1743	0.251298	Yes
row_169	Fes	NA	1378	2.16886	0.252305	Yes
row_170	Pmp22	NA	1398	2.15919	0.253026	Yes
row_171	Dock10	NA	1403	2.15331	0.254126	Yes
row_172	Ptprj	NA	1404	2.152	0.255327	Yes
row_173	Tspo	NA	1407	2.15125	0.256477	Yes
row_174	Tnfsf4	NA	1409	2.14858	0.257651	Yes
row_175	Tgfbr1	NA	1414	2.14777	0.258748	Yes
row_176	Tradd	NA	1418	2.14657	0.259869	Yes
row_177	Cln3	NA	1432	2.14295	0.260734	Yes
row_178	Trpv4	NA	1434	2.14192	0.261904	Yes
row_179	Naca	NA	1437	2.1406	0.263048	Yes
row_180	Rras2	NA	1450	2.13275	0.263932	Yes
row_181	Yif1b	NA	1452	2.13122	0.265097	Yes
row_182	Stat5a	NA	1460	2.12737	0.266106	Yes
row_183	Vcl	NA	1465	2.12508	0.26719	Yes
row_184	Myd88	NA	1474	2.12005	0.268169	Yes
row_185	Adamts12	NA	1475	2.11897	0.269352	Yes
row_186	Bax	NA	1495	2.10701	0.270044	Yes
row_187	Selenok	NA	1507	2.0974	0.270934	Yes
row_188	Kirrel3	NA	1531	2.08251	0.27151	Yes
row_189	Prcp	NA	1535	2.08023	0.272594	Yes
row_190	Adgra2	NA	1547	2.07585	0.273472	Yes
row_191	Apex1	NA	1548	2.07557	0.274631	Yes
row_192	Brk1	NA	1550	2.07492	0.275764	Yes
row_193	Rhoa	NA	1556	2.07023	0.276792	Yes
row_194	Sema3c	NA	1566	2.06557	0.277715	Yes
row_195	Arsb	NA	1580	2.05776	0.278532	Yes
row_196	Rgcc	NA	1589	2.0515	0.279474	Yes
row_197	Mcc	NA	1595	2.04784	0.280489	Yes
row_198	Pla2g7	NA	1617	2.03834	0.281091	Yes
row_199	Tlr4	NA	1618	2.03698	0.282228	Yes
row_200	Klc3	NA	1634	2.02812	0.282978	Yes
row_201	Ptpn22	NA	1651	2.01543	0.283695	Yes
row_202	P2ry12	NA	1671	2.00854	0.284331	Yes
row_203	Prkcd	NA	1679	2.00582	0.285272	Yes
row_204	Pkn1	NA	1691	1.99835	0.286107	Yes
row_205	Sema3a	NA	1707	1.98975	0.286835	Yes
row_206	Ceacam1	NA	1723	1.98101	0.287559	Yes
row_207	Jaml	NA	1754	1.96667	0.287891	Yes
row_208	Stard13	NA	1756	1.96646	0.288963	Yes
row_209	Fgf7	NA	1757	1.96644	0.290061	Yes
row_210	Ly6k	NA	1758	1.96445	0.291158	Yes
row_211	Ajuba	NA	1760	1.96301	0.292228	Yes
row_212	Stk10	NA	1770	1.95853	0.293092	Yes
row_213	Creb3	NA	1771	1.95778	0.294185	Yes
row_214	Map3k1	NA	1773	1.95715	0.295252	Yes
row_215	Rps19	NA	1803	1.94212	0.295596	Yes
row_216	Dusp22	NA	1805	1.94133	0.296654	Yes
row_217	Cd40	NA	1812	1.93471	0.297581	Yes
row_218	Mst1	NA	1816	1.93376	0.298584	Yes
row_219	Cdh5	NA	1837	1.92561	0.299149	Yes
row_220	Map3k3	NA	1853	1.91616	0.299836	Yes
row_221	Cd300a	NA	1860	1.91265	0.30075	Yes
row_222	Icam1	NA	1870	1.90725	0.301585	Yes
row_223	Sp100	NA	1896	1.89379	0.302005	Yes
row_224	Rack1	NA	1906	1.88702	0.302828	Yes
row_225	Disc1	NA	1908	1.88563	0.303856	Yes
row_226	Pex2	NA	1922	1.87409	0.30457	Yes
row_227	Sdcbp	NA	1931	1.86959	0.30541	Yes
row_228	Twist2	NA	1932	1.86919	0.306453	Yes
row_229	Pik3cb	NA	1936	1.86788	0.307419	Yes
row_230	Prkd2	NA	1937	1.86786	0.308462	Yes
row_231	Cd81	NA	1944	1.86478	0.30935	Yes
row_232	Stk24	NA	1947	1.8608	0.310338	Yes
row_233	Fbln1	NA	1952	1.8592	0.311273	Yes
row_234	Casp8	NA	1956	1.85705	0.312234	Yes
row_235	Arhgdia	NA	1964	1.8539	0.31309	Yes
row_236	Dusp10	NA	1974	1.85024	0.313893	Yes
row_237	Serpine1	NA	1985	1.8474	0.314669	Yes
row_238	Myadm	NA	1994	1.84423	0.315495	Yes
row_239	Ccr1l1	NA	2023	1.83333	0.315804	Yes
row_240	Psen1	NA	2031	1.83118	0.316647	Yes
row_241	Klf4	NA	2040	1.82608	0.317463	Yes
row_242	Ssh2	NA	2053	1.81831	0.318172	Yes
row_243	Itga4	NA	2071	1.81192	0.318749	Yes
row_244	Ppib	NA	2077	1.80911	0.319632	Yes
row_245	Sparc	NA	2086	1.8042	0.320435	Yes
row_246	Itgal	NA	2109	1.79205	0.320874	Yes
row_247	Mospd2	NA	2114	1.79051	0.321771	Yes
row_248	Htr2b	NA	2133	1.78248	0.322307	Yes
row_249	Msn	NA	2136	1.77992	0.32325	Yes
row_250	Met	NA	2170	1.76848	0.323395	Yes
row_251	Cdc42	NA	2193	1.75763	0.323815	Yes
row_252	Eps8	NA	2215	1.74846	0.324255	Yes
row_253	Cnn2	NA	2216	1.74809	0.325231	Yes
row_254	Itga11	NA	2223	1.74363	0.326051	Yes
row_255	Ppia	NA	2230	1.74045	0.32687	Yes
row_256	Plau	NA	2231	1.74012	0.327841	Yes
row_257	Calr	NA	2243	1.73615	0.32853	Yes
row_258	Myc	NA	2248	1.73513	0.329396	Yes
row_259	Lrp1	NA	2269	1.72903	0.329851	Yes
row_260	Atoh8	NA	2279	1.7247	0.330585	Yes
row_261	Lpar1	NA	2292	1.71956	0.331238	Yes
row_262	Ripk3	NA	2293	1.71941	0.332198	Yes
row_263	Pbxip1	NA	2325	1.71143	0.332363	Yes
row_264	Cemip	NA	2344	1.70389	0.332855	Yes
row_265	Adam8	NA	2347	1.7023	0.333754	Yes
row_266	Arpc5	NA	2349	1.70219	0.334678	Yes
row_267	Park7	NA	2351	1.70169	0.335603	Yes
row_268	Map2k2	NA	2356	1.69936	0.33645	Yes
row_269	Itgb1	NA	2374	1.69162	0.33696	Yes
row_270	Kank2	NA	2382	1.68729	0.337723	Yes
row_271	Adam15	NA	2390	1.6842	0.338485	Yes
row_272	Pld1	NA	2393	1.68211	0.339373	Yes
row_273	B4galt1	NA	2394	1.68119	0.340311	Yes
row_274	Csf3r	NA	2409	1.67471	0.340889	Yes
row_275	Gnai2	NA	2416	1.67203	0.34167	Yes
row_276	Slc8b1	NA	2448	1.66349	0.341807	Yes
row_277	Stx4a	NA	2461	1.65919	0.342427	Yes
row_278	Sap30l	NA	2483	1.64647	0.342811	Yes
row_279	Adgrl3	NA	2508	1.63686	0.343112	Yes
row_280	Amot	NA	2531	1.62662	0.343459	Yes
row_281	Fut10	NA	2536	1.62436	0.344264	Yes
row_282	Cxcr5	NA	2544	1.62102	0.34499	Yes
row_283	Cyp7b1	NA	2554	1.61524	0.345662	Yes
row_284	Stap1	NA	2561	1.61186	0.346409	Yes
row_285	Adipor1	NA	2563	1.61094	0.347282	Yes
row_286	Sin3b	NA	2569	1.60819	0.348053	Yes
row_287	Il17ra	NA	2578	1.60161	0.348743	Yes
row_288	Fam110c	NA	2591	1.59539	0.349327	Yes
row_289	Sirpa	NA	2592	1.59475	0.350217	Yes
row_290	Padi2	NA	2594	1.59442	0.351082	Yes
row_291	Camk2d	NA	2600	1.59226	0.351843	Yes
row_292	Arhgap4	NA	2624	1.58408	0.352141	Yes
row_293	Rab13	NA	2626	1.58389	0.352999	Yes
row_294	Adam10	NA	2631	1.58276	0.353781	Yes
row_295	Hdac5	NA	2634	1.58254	0.354613	Yes
row_296	Fn1	NA	2651	1.57475	0.355084	Yes
row_297	Cdh1	NA	2654	1.57388	0.355912	Yes
row_298	Abl1	NA	2676	1.56625	0.35625	Yes
row_299	Efhc1	NA	2685	1.56169	0.356918	Yes
row_300	Tnfrsf14	NA	2735	1.54353	0.356529	Yes
row_301	Ptpro	NA	2769	1.53178	0.356543	Yes
row_302	Fpr2	NA	2826	1.51214	0.355958	Yes
row_303	Dnajb13	NA	2858	1.50289	0.356006	Yes
row_304	Prex1	NA	2863	1.50063	0.356742	Yes
row_305	Rac1	NA	2865	1.50059	0.357554	Yes
row_306	Gnrh1	NA	2868	1.5	0.35834	Yes
row_307	Arpc2	NA	2880	1.49686	0.358895	Yes
row_308	Tnf	NA	2884	1.49575	0.359654	Yes
row_309	Ilk	NA	2902	1.48712	0.36005	Yes
row_310	F2rl1	NA	2915	1.48428	0.360573	Yes
row_311	Rap2b	NA	2929	1.4783	0.361066	Yes
row_312	Unk	NA	2950	1.47084	0.361377	Yes
row_313	Myo9b	NA	2953	1.46997	0.362147	Yes
row_314	Ddr2	NA	2955	1.46916	0.362941	Yes
row_315	Cep85	NA	2995	1.45566	0.362759	Yes
row_316	Cthrc1	NA	3000	1.4551	0.363469	Yes
row_317	Col3a1	NA	3011	1.45124	0.364024	Yes
row_318	Actb	NA	3015	1.45057	0.364757	Yes
row_319	Ccr3	NA	3019	1.44915	0.36549	Yes
row_320	Trpm4	NA	3043	1.44141	0.365708	Yes
row_321	Tgfbr3	NA	3046	1.43997	0.36646	Yes
row_322	Dll4	NA	3048	1.43894	0.367238	Yes
row_323	Rab1a	NA	3074	1.42871	0.367398	Yes
row_324	Fut7	NA	3090	1.42551	0.367811	Yes
row_325	Pik3r2	NA	3092	1.42547	0.368581	Yes
row_326	Fmnl3	NA	3150	1.4083	0.367913	Yes
row_327	Plekho1	NA	3169	1.40255	0.368237	Yes
row_328	Ddrgk1	NA	3207	1.3922	0.36807	Yes
row_329	Eng	NA	3211	1.39177	0.368771	Yes
row_330	Vav3	NA	3216	1.3895	0.369444	Yes
row_331	Fadd	NA	3221	1.38918	0.370118	Yes
row_332	Sbds	NA	3233	1.38537	0.37061	Yes
row_333	Nod2	NA	3235	1.38462	0.371358	Yes
row_334	Vdac3	NA	3255	1.37979	0.371643	Yes
row_335	Nfe2l2	NA	3270	1.37335	0.372053	Yes
row_336	Plat	NA	3281	1.36909	0.372562	Yes
row_337	Actr3	NA	3290	1.36746	0.373121	Yes
row_338	Rhob	NA	3299	1.36499	0.373679	Yes
row_339	Ano6	NA	3307	1.36341	0.374262	Yes
row_340	Gna12	NA	3310	1.36266	0.374971	Yes
row_341	Nrp2	NA	3315	1.36096	0.375629	Yes
row_342	Dock5	NA	3325	1.35719	0.376157	Yes
row_343	Hdac1	NA	3326	1.35701	0.376914	Yes
row_344	Tpgs1	NA	3331	1.35394	0.377568	Yes
row_345	Prkci	NA	3365	1.34616	0.377478	Yes
row_346	Tie1	NA	3390	1.33999	0.377613	Yes
row_347	Cxcl2	NA	3395	1.33871	0.378259	Yes
row_348	Mpp1	NA	3402	1.33419	0.37885	Yes
row_349	Stc1	NA	3408	1.33205	0.379466	Yes
row_350	Clic4	NA	3424	1.32837	0.379825	Yes
row_351	Fam89b	NA	3436	1.32339	0.380283	Yes
row_352	Anxa5	NA	3440	1.32189	0.380945	Yes
row_353	Gas6	NA	3458	1.3175	0.381247	Yes
row_354	Hmox1	NA	3481	1.31443	0.381419	Yes
row_355	Lemd3	NA	3486	1.31276	0.38205	Yes
row_356	Tpm1	NA	3493	1.30969	0.382628	Yes
row_357	Capn7	NA	3498	1.30893	0.383257	Yes
row_358	Mmp12	NA	3503	1.3077	0.383885	Yes
row_359	Tmod3	NA	3505	1.30671	0.384588	Yes
row_360	Ube2b	NA	3511	1.30458	0.385189	Yes
row_361	Thbs1	NA	3527	1.29942	0.385532	Yes
row_362	Angpt1	NA	3535	1.29724	0.386077	Yes
row_363	Pfn2	NA	3546	1.29191	0.386543	Yes
row_364	Gadd45a	NA	3550	1.2901	0.387187	Yes
row_365	Srpx2	NA	3562	1.28775	0.387625	Yes
row_366	Gipc1	NA	3567	1.28686	0.388242	Yes
row_367	Trem3	NA	3604	1.27691	0.388036	Yes
row_368	Ctnnb1	NA	3613	1.27454	0.388543	Yes
row_369	Slamf8	NA	3632	1.2689	0.388793	Yes
row_370	Ston1	NA	3644	1.26608	0.389219	Yes
row_371	Phb2	NA	3655	1.26365	0.389669	Yes
row_372	Swap70	NA	3657	1.26275	0.390348	Yes
row_373	Bcl6	NA	3660	1.26213	0.391002	Yes
row_374	Gcsam	NA	3682	1.25592	0.391167	Yes
row_375	Nfix	NA	3684	1.25556	0.391843	Yes
row_376	Cklf	NA	3687	1.25393	0.392492	Yes
row_377	Tgfb1	NA	3704	1.24952	0.392781	Yes
row_378	Actn4	NA	3708	1.24859	0.393401	Yes
row_379	Arhgap18	NA	3731	1.24188	0.393533	Yes
row_380	Ntn1	NA	3752	1.23874	0.393715	Yes
row_381	Pecam1	NA	3757	1.2364	0.394303	Yes
row_382	Csf2	NA	3776	1.23274	0.394532	Yes
row_383	Ccl1	NA	3793	1.22814	0.394809	Yes
row_384	Ada	NA	3833	1.21615	0.394493	Yes
row_385	Cxcr3	NA	3838	1.21358	0.395068	Yes
row_386	Rabl2	NA	3841	1.21253	0.395694	Yes
row_387	Elp3	NA	3855	1.20834	0.396037	Yes
row_388	Tnc	NA	3867	1.20344	0.396428	Yes
row_389	Arf4	NA	3874	1.20132	0.396946	Yes
row_390	Gab2	NA	3878	1.19963	0.397539	Yes
row_391	Src	NA	3883	1.19833	0.398106	Yes
row_392	Lbp	NA	3891	1.19613	0.398595	Yes
row_393	Csnk2b	NA	3929	1.18902	0.398315	Yes
row_394	Coro1c	NA	3940	1.18715	0.398722	Yes
row_395	Angpt2	NA	3970	1.1759	0.398639	Yes
row_396	Ddit3	NA	3977	1.17461	0.399142	Yes
row_397	Pin1	NA	3997	1.16861	0.399309	Yes
row_398	Cib1	NA	4023	1.16485	0.399322	Yes
row_399	Apoh	NA	4078	1.1486	0.398585	Yes
row_400	Actg1	NA	4083	1.14738	0.399124	Yes
row_401	Nr2f2	NA	4115	1.13721	0.398968	Yes
row_402	Ccdc141	NA	4117	1.13624	0.399576	Yes
row_403	Schip1	NA	4119	1.1351	0.400185	Yes
row_404	Sash1	NA	4124	1.13322	0.400715	Yes
row_405	Bsg	NA	4133	1.13066	0.401142	Yes
row_406	Pex7	NA	4170	1.1207	0.400849	Yes
row_407	Fat1	NA	4190	1.11411	0.400987	Yes
row_408	Myo10	NA	4311	1.08351	0.39853	Yes
row_409	Cfap61	NA	4319	1.08225	0.398956	Yes
row_410	Cxcl14	NA	4333	1.07833	0.399226	Yes
row_411	Miip	NA	4351	1.07601	0.399393	Yes
row_412	Spp1	NA	4355	1.07539	0.399917	Yes
row_413	Peak1	NA	4359	1.07457	0.40044	Yes
row_414	Sgpl1	NA	4362	1.07406	0.400988	Yes
row_415	Vav2	NA	4372	1.07216	0.401357	Yes
row_416	Fut1	NA	4374	1.07143	0.40193	Yes
row_417	Mmp28	NA	4393	1.06897	0.402067	Yes
row_418	Cap1	NA	4430	1.0609	0.401741	Yes
row_419	Dapk3	NA	4445	1.05737	0.401974	Yes
row_420	Plxna1	NA	4454	1.05462	0.402359	Yes
row_421	Wdr44	NA	4455	1.0543	0.402947	Yes
row_422	Mapk3	NA	4464	1.05116	0.40333	Yes
row_423	Gpi1	NA	4477	1.04716	0.403609	Yes
row_424	Tnfsf11	NA	4495	1.04179	0.403756	Yes
row_425	Prr5l	NA	4496	1.04176	0.404338	Yes
row_426	Hmgb1	NA	4500	1.04055	0.404842	Yes
row_427	Mapre1	NA	4507	1.03951	0.40527	Yes
row_428	Cpne3	NA	4545	1.03118	0.404901	Yes
row_429	Pkn3	NA	4568	1.02673	0.404913	Yes
row_430	Trem1	NA	4596	1.02137	0.404794	Yes
row_431	Sema4a	NA	4605	1.01947	0.405159	Yes
row_432	Stat3	NA	4612	1.01728	0.405574	Yes
row_433	Cfap45	NA	4617	1.01622	0.406039	Yes
row_434	Itga2b	NA	4619	1.01601	0.406581	Yes
row_435	Tor1a	NA	4620	1.01554	0.407148	Yes
row_436	Aire	NA	4635	1.01036	0.407355	Yes
row_437	Mcoln2	NA	4656	1.00745	0.407407	Yes
row_438	Lrp5	NA	4657	1.00737	0.407969	Yes
row_439	Vim	NA	4727	0.99774	0.406766	Yes
row_440	Prkd1	NA	4737	0.995729	0.407092	Yes
row_441	Arhgef39	NA	4748	0.992979	0.407391	Yes
row_442	Nup85	NA	4749	0.992964	0.407946	Yes
row_443	Flt4	NA	4780	0.985108	0.40773	Yes
row_444	Pld2	NA	4781	0.984713	0.40828	Yes
row_445	Cxcl3	NA	4808	0.983607	0.408166	Yes
row_446	C1qbp	NA	4816	0.981395	0.408535	Yes
row_447	S1pr1	NA	4822	0.97941	0.408954	Yes
row_448	Pik3c2a	NA	4829	0.97777	0.409347	Yes
row_449	Med23	NA	4838	0.976461	0.409688	Yes
row_450	Cers2	NA	4859	0.971034	0.40972	Yes
row_451	Rbbp7	NA	4861	0.970851	0.410236	Yes
row_452	Angptl3	NA	4887	0.965182	0.410137	Yes
row_453	Rhoc	NA	4906	0.961793	0.410215	Yes
row_454	Xcl1	NA	4912	0.959986	0.410623	Yes
row_455	Atp7a	NA	4946	0.955469	0.410315	Yes
row_456	Zc3h12a	NA	4959	0.95286	0.41054	Yes
row_457	Svep1	NA	4980	0.948124	0.410559	Yes
row_458	Arid4a	NA	4993	0.944221	0.41078	Yes
row_459	Lrrc15	NA	4994	0.943981	0.411307	Yes
row_460	Insr	NA	4996	0.943656	0.411809	Yes
row_461	Cd151	NA	5032	0.935295	0.411438	Yes
row_462	Armc3	NA	5049	0.930705	0.411549	Yes
row_463	Dach1	NA	5061	0.927958	0.411787	Yes
row_464	S100a8	NA	5077	0.923726	0.41192	Yes
row_465	Trip6	NA	5081	0.923191	0.412358	Yes
row_466	Flcn	NA	5087	0.921959	0.412745	Yes
row_467	Mien1	NA	5090	0.920481	0.413208	Yes
row_468	Pip5k1a	NA	5107	0.916118	0.413311	Yes
row_469	Il27ra	NA	5127	0.911309	0.413335	Yes
row_470	Stk4	NA	5129	0.910818	0.413818	Yes
row_471	Tirap	NA	5138	0.907652	0.414121	Yes
row_472	Rtn4	NA	5154	0.903641	0.414243	Yes
row_473	Il1r1	NA	5183	0.897023	0.414029	Yes
row_474	Nexmif	NA	5191	0.895815	0.414351	Yes
row_475	Flrt2	NA	5217	0.890086	0.41421	Yes
row_476	Pdcd10	NA	5237	0.885394	0.414219	Yes
row_477	Grem1	NA	5260	0.881557	0.41415	Yes
row_478	Ndnf	NA	5284	0.877522	0.414053	Yes
row_479	Acan	NA	5294	0.876521	0.414313	Yes
row_480	Lmna	NA	5303	0.875238	0.414597	Yes
row_481	Trpm2	NA	5309	0.874255	0.414958	Yes
row_482	Mmp2	NA	5322	0.87125	0.415138	Yes
row_483	Hspa5	NA	5336	0.86844	0.415291	Yes
row_484	Nck1	NA	5360	0.864704	0.415187	Yes
row_485	Osgin1	NA	5375	0.862069	0.415311	Yes
row_486	Cdkn1b	NA	5399	0.859082	0.415204	Yes
row_487	Sirt1	NA	5400	0.859045	0.415683	Yes
row_488	Ctsg	NA	5418	0.857614	0.415729	Yes
row_489	Rap2a	NA	5522	0.856724	0.413579	No
row_490	Rhbdf1	NA	5577	0.847899	0.412675	No
row_491	Bst2	NA	5578	0.847843	0.413148	No
row_492	Wasf2	NA	5601	0.841292	0.413056	No
row_493	Arid5b	NA	5625	0.837083	0.412937	No
row_494	Ext1	NA	5713	0.832936	0.411182	No
row_495	Elp5	NA	5730	0.829739	0.411237	No
row_496	Rnf7	NA	5748	0.826167	0.411265	No
row_497	Wdr1	NA	5749	0.825833	0.411726	No
row_498	Sema3f	NA	5781	0.81832	0.411392	No
row_499	Nr2f1	NA	5785	0.818059	0.411772	No
row_500	Cer1	NA	5802	0.81386	0.411818	No
row_501	Itgax	NA	5818	0.809192	0.411887	No
row_502	Golph3	NA	5864	0.79775	0.411184	No
row_503	Pdcd6	NA	5868	0.797257	0.411553	No
row_504	Trim55	NA	5894	0.791611	0.411357	No
row_505	Lgals8	NA	5922	0.785968	0.411107	No
row_506	Ric8a	NA	5963	0.780619	0.410522	No
row_507	Sord	NA	5994	0.774607	0.410189	No
row_508	Robo4	NA	6029	0.768839	0.409751	No
row_509	Mif	NA	6059	0.764331	0.409438	No
row_510	Cxcl1	NA	6069	0.76306	0.409634	No
row_511	P2ry1	NA	6078	0.761235	0.409855	No
row_512	Plk2	NA	6086	0.758473	0.4101	No
row_513	Epha2	NA	6119	0.751339	0.409703	No
row_514	Foxc1	NA	6124	0.750233	0.41002	No
row_515	Mmp3	NA	6130	0.749541	0.41031	No
row_516	Tssk4	NA	6143	0.746958	0.410421	No
row_517	Map2k3	NA	6154	0.745152	0.410582	No
row_518	Hif1a	NA	6169	0.742909	0.41064	No
row_519	Synj2bp	NA	6184	0.739062	0.410695	No
row_520	Dnaaf2	NA	6202	0.735374	0.410672	No
row_521	Akt2	NA	6212	0.732964	0.410851	No
row_522	Nisch	NA	6217	0.732083	0.411158	No
row_523	Plaa	NA	6220	0.731392	0.411515	No
row_524	Olig3	NA	6224	0.73046	0.411847	No
row_525	Appl1	NA	6244	0.728643	0.411769	No
row_526	S100a9	NA	6262	0.724795	0.411739	No
row_527	Sox17	NA	6267	0.723035	0.412041	No
row_528	Dcn	NA	6269	0.722728	0.412419	No
row_529	Ackr3	NA	6314	0.714677	0.411695	No
row_530	Mcam	NA	6325	0.712192	0.411838	No
row_531	Arhgef5	NA	6351	0.706332	0.411594	No
row_532	Sdc3	NA	6374	0.701947	0.411425	No
row_533	Mmrn2	NA	6382	0.700466	0.411637	No
row_534	Jagn1	NA	6415	0.696611	0.41121	No
row_535	F2r	NA	6421	0.695793	0.411471	No
row_536	Pdlim1	NA	6425	0.69478	0.411782	No
row_537	Tesk1	NA	6434	0.692554	0.411964	No
row_538	Rabgef1	NA	6451	0.689686	0.411941	No
row_539	Vhl	NA	6488	0.682315	0.411404	No
row_540	Iqgap1	NA	6494	0.681577	0.411657	No
row_541	Elane	NA	6505	0.679784	0.411781	No
row_542	Fermt2	NA	6531	0.675602	0.41152	No
row_543	Egf	NA	6532	0.675052	0.411897	No
row_544	Slc37a4	NA	6538	0.673717	0.412146	No
row_545	Aldoa	NA	6541	0.673304	0.412471	No
row_546	Meox2	NA	6572	0.664948	0.412076	No
row_547	Bmpr1a	NA	6606	0.65693	0.411601	No
row_548	Ropn1l	NA	6609	0.656715	0.411917	No
row_549	Cdh13	NA	6611	0.656416	0.412258	No
row_550	Itga2	NA	6614	0.656126	0.412573	No
row_551	Parva	NA	6637	0.652669	0.412376	No
row_552	Srgap2	NA	6655	0.647993	0.412304	No
row_553	Cd9	NA	6656	0.647771	0.412666	No
row_554	Crtam	NA	6660	0.646515	0.41295	No
row_555	Muc2	NA	6680	0.642857	0.412824	No
row_556	Ifnb1	NA	6713	0.637168	0.412363	No
row_557	Knstrn	NA	6719	0.636174	0.412591	No
row_558	Ogt	NA	6737	0.633078	0.412511	No
row_559	Fgfbp1	NA	6744	0.631164	0.41271	No
row_560	Maz	NA	6751	0.63017	0.412909	No
row_561	Rcc2	NA	6763	0.625632	0.412977	No
row_562	Ccar1	NA	6797	0.61718	0.41248	No
row_563	Fndc3b	NA	6798	0.617074	0.412824	No
row_564	Top2b	NA	6806	0.61529	0.412989	No
row_565	Furin	NA	6819	0.613279	0.413025	No
row_566	Hdac7	NA	6824	0.612707	0.413265	No
row_567	Spdl1	NA	6838	0.609294	0.413274	No
row_568	Arhgef7	NA	6845	0.608241	0.41346	No
row_569	Enkur	NA	6862	0.603869	0.413389	No
row_570	Glipr2	NA	6919	0.59476	0.412293	No
row_571	Crk	NA	6921	0.593806	0.412599	No
row_572	Ing1	NA	6935	0.591451	0.412597	No
row_573	Rab11a	NA	6937	0.590892	0.412901	No
row_574	Lmx1b	NA	6944	0.590004	0.413078	No
row_575	Plekhg3	NA	6973	0.581875	0.412688	No
row_576	Rps6kb1	NA	7008	0.574665	0.412142	No
row_577	Ppbp	NA	7037	0.570098	0.411746	No
row_578	Cdh2	NA	7048	0.568729	0.411808	No
row_579	Adora2b	NA	7052	0.568421	0.412049	No
row_580	Rbbp4	NA	7058	0.566827	0.412238	No
row_581	Cdk5	NA	7060	0.566435	0.412528	No
row_582	Adipor2	NA	7075	0.563803	0.412486	No
row_583	Defb25	NA	7090	0.560857	0.412442	No
row_584	Gata3	NA	7128	0.554776	0.411807	No
row_585	Nus1	NA	7193	0.544526	0.410479	No
row_586	Specc1l	NA	7206	0.542559	0.410475	No
row_587	Cenpv	NA	7210	0.542131	0.410701	No
row_588	Ang2	NA	7258	0.534313	0.409801	No
row_589	Pdpn	NA	7273	0.532591	0.409741	No
row_590	S100a14	NA	7322	0.527329	0.408811	No
row_591	Ttc12	NA	7376	0.51817	0.407748	No
row_592	Tbx21	NA	7457	0.511941	0.405992	No
row_593	Tnn	NA	7474	0.508965	0.405868	No
row_594	Dpep1	NA	7525	0.500385	0.404872	No
row_595	Bmp10	NA	7533	0.5	0.404973	No
row_596	Ddx4	NA	7623	0.493878	0.402978	No
row_597	Ceacam10	NA	7658	0.492114	0.402385	No
row_598	Nde1	NA	7813	0.489934	0.39873	No
row_599	Kitl	NA	7818	0.489455	0.398901	No
row_600	Dlg5	NA	7867	0.479215	0.397944	No
row_601	Foxo4	NA	7904	0.473944	0.39729	No
row_602	Scarb1	NA	7927	0.469649	0.396991	No
row_603	Akt1	NA	7949	0.466088	0.396715	No
row_604	Gpc6	NA	7975	0.463138	0.396336	No
row_605	Gna13	NA	8031	0.454737	0.395187	No
row_606	Ube2i	NA	8035	0.454264	0.395364	No
row_607	Myo18a	NA	8043	0.453632	0.395438	No
row_608	Akirin1	NA	8076	0.448829	0.394873	No
row_609	App	NA	8094	0.446466	0.394688	No
row_610	Catsper2	NA	8126	0.44112	0.394143	No
row_611	Ptprb	NA	8136	0.439124	0.394159	No
row_612	Pparg	NA	8149	0.437319	0.394097	No
row_613	Dag1	NA	8151	0.436565	0.394315	No
row_614	Pdgfrb	NA	8173	0.433001	0.394021	No
row_615	Bcas3	NA	8177	0.432262	0.394186	No
row_616	Plec	NA	8181	0.431774	0.39435	No
row_617	Evx1	NA	8202	0.428807	0.39408	No
row_618	Tac4	NA	8207	0.428807	0.394217	No
row_619	Tekt3	NA	8236	0.428807	0.393742	No
row_620	Rreb1	NA	8954	0.409721	0.375678	No
row_621	Ccl3	NA	8959	0.40902	0.375805	No
row_622	Trf	NA	9003	0.402157	0.374932	No
row_623	Fkrp	NA	9007	0.401402	0.37508	No
row_624	Rhoj	NA	9016	0.399217	0.375098	No
row_625	Nrtn	NA	9017	0.399105	0.375321	No
row_626	Plxna3	NA	9056	0.394429	0.374572	No
row_627	Rffl	NA	9065	0.392789	0.374587	No
row_628	Ythdf3	NA	9080	0.389906	0.374448	No
row_629	Cxcl13	NA	9090	0.388503	0.374435	No
row_630	Il6st	NA	9097	0.387712	0.374498	No
row_631	Il1rn	NA	9102	0.386814	0.374612	No
row_632	Tpbg	NA	9192	0.384065	0.372556	No
row_633	Ccdc25	NA	9258	0.373254	0.371106	No
row_634	Drd4	NA	9284	0.368887	0.370674	No
row_635	Rapgef2	NA	9305	0.364755	0.370368	No
row_636	Sfrp2	NA	9310	0.363111	0.370468	No
row_637	AU040320	NA	9315	0.36283	0.370569	No
row_638	Duox1	NA	9328	0.360935	0.370464	No
row_639	Smurf2	NA	9334	0.360305	0.370538	No
row_640	Numb	NA	9336	0.36009	0.370713	No
row_641	Epha1	NA	9371	0.353189	0.370043	No
row_642	Egr1	NA	9373	0.353132	0.370214	No
row_643	Pvr	NA	9422	0.34547	0.369183	No
row_644	Ffar2	NA	9423	0.345326	0.369375	No
row_645	Dock7	NA	9534	0.331027	0.366754	No
row_646	Dstn	NA	9581	0.324394	0.365761	No
row_647	Nos3	NA	9583	0.323945	0.365917	No
row_648	Rap2c	NA	9601	0.32097	0.365662	No
row_649	Prtn3	NA	9615	0.319446	0.365509	No
row_650	Inpp5b	NA	9654	0.316206	0.364716	No
row_651	Idh2	NA	9655	0.315966	0.364892	No
row_652	Rnf41	NA	9667	0.315248	0.364788	No
row_653	Eomes	NA	9695	0.3086	0.364271	No
row_654	Cd44	NA	9701	0.307786	0.364315	No
row_655	Tubgcp2	NA	9715	0.304528	0.364154	No
row_656	Nup62	NA	9725	0.30239	0.364093	No
row_657	Jun	NA	9774	0.295036	0.363033	No
row_658	Gata2	NA	9786	0.293235	0.362916	No
row_659	Tacstd2	NA	9790	0.292893	0.363003	No
row_660	Gas8	NA	9797	0.291617	0.363013	No
row_661	Elp6	NA	9805	0.289654	0.362996	No
row_662	Msx2	NA	9811	0.28881	0.36303	No
row_663	Ascl2	NA	9813	0.288675	0.363165	No
row_664	Sh3rf1	NA	9819	0.288165	0.363198	No
row_665	Cd99l2	NA	9834	0.286335	0.363001	No
row_666	Lrrk2	NA	9836	0.286185	0.363135	No
row_667	Ift88	NA	9839	0.286035	0.363244	No
row_668	Slamf1	NA	9874	0.280651	0.362533	No
row_669	Fstl1	NA	9910	0.275917	0.361794	No
row_670	Hsp90aa1	NA	9928	0.27371	0.361513	No
row_671	Bcar1	NA	9930	0.273418	0.361641	No
row_672	Camk1d	NA	9932	0.272834	0.361767	No
row_673	Ptpn11	NA	9941	0.270769	0.361714	No
row_674	Smo	NA	9963	0.266264	0.361327	No
row_675	Map2k5	NA	9980	0.262807	0.361066	No
row_676	Artn	NA	10001	0.258166	0.3607	No
row_677	Pds5a	NA	10094	0.251586	0.358493	No
row_678	Depdc1b	NA	10126	0.248227	0.357841	No
row_679	Limd1	NA	10225	0.231575	0.35547	No
row_680	S1pr2	NA	10242	0.229028	0.355189	No
row_681	Ripor1	NA	10284	0.222001	0.354267	No
row_682	Abhd6	NA	10335	0.21456	0.353112	No
row_683	Postn	NA	10342	0.213257	0.353078	No
row_684	Ywhae	NA	10381	0.205853	0.352223	No
row_685	Ccr7	NA	10398	0.20376	0.351929	No
row_686	Dnaja1	NA	10407	0.201925	0.351837	No
row_687	Hras	NA	10417	0.200825	0.35172	No
row_688	Tnfaip1	NA	10455	0.194057	0.350884	No
row_689	Lrp12	NA	10523	0.181135	0.349276	No
row_690	Foxc2	NA	10541	0.176821	0.348941	No
row_691	Ltb4r2	NA	10573	0.170684	0.348245	No
row_692	Alkbh1	NA	10585	0.168807	0.348059	No
row_693	Ogdh	NA	10588	0.168354	0.348102	No
row_694	Adgrg3	NA	10613	0.165465	0.347582	No
row_695	Cep131	NA	10617	0.165341	0.347598	No
row_696	Bmp2	NA	10620	0.165043	0.347639	No
row_697	Cxcr2	NA	10630	0.16225	0.3475	No
row_698	Evl	NA	10644	0.160098	0.347257	No
row_699	Patz1	NA	10653	0.158381	0.347142	No
row_700	Mtch2	NA	10691	0.152534	0.346283	No
row_701	Fga	NA	10742	0.144338	0.345088	No
row_702	Rnase10	NA	10780	0.142206	0.344223	No
row_703	Fscn1	NA	10786	0.141744	0.344175	No
row_704	Adora3	NA	10798	0.139317	0.343972	No
row_705	Mark2	NA	10830	0.133517	0.343256	No
row_706	Insl3	NA	10925	0.119354	0.340924	No
row_707	Ndel1	NA	10947	0.113786	0.340452	No
row_708	F7	NA	10968	0.110411	0.340003	No
row_709	Prag1	NA	10973	0.110007	0.339963	No
row_710	Tnfrsf18	NA	11024	0.105375	0.338746	No
row_711	Wnk1	NA	11045	0.102112	0.338293	No
row_712	Gpnmb	NA	11048	0.101368	0.338298	No
row_713	Ift81	NA	11154	0.0890585	0.335669	No
row_714	Sox9	NA	11218	0.0790878	0.334106	No
row_715	Slurp1	NA	11237	0.0773503	0.33369	No
row_716	Rgn	NA	11239	0.0773503	0.333708	No
row_717	Pldi	NA	11255	0.0773503	0.333368	No
row_718	Tex101	NA	11274	0.0773503	0.332952	No
row_719	Paxip1	NA	11575	0.0602491	0.325332	No
row_720	Gcnt2	NA	11616	0.0520775	0.324341	No
row_721	Usp9x	NA	11628	0.0483287	0.324087	No
row_722	Vegfc	NA	11656	0.0451207	0.323423	No
row_723	Bbs2	NA	11668	0.0431488	0.323167	No
row_724	Mta2	NA	11671	0.0425866	0.32314	No
row_725	Suds3	NA	11678	0.041932	0.32301	No
row_726	Lhx1	NA	11696	0.0399366	0.322599	No
row_727	Podn	NA	11710	0.037547	0.322288	No
row_728	Pkn2	NA	11749	0.0310882	0.321336	No
row_729	Ccdc38	NA	11756	0.0295488	0.321199	No
row_730	Lyve1	NA	11769	0.0265188	0.320908	No
row_731	Madcam1	NA	11787	0.0233577	0.320487	No
row_732	Plxnd1	NA	11791	0.0224118	0.320423	No
row_733	Ing2	NA	11805	0.0208668	0.320103	No
row_734	Syde1	NA	11809	0.0202149	0.320038	No
row_735	Brat1	NA	11858	0.00880526	0.318818	No
row_736	Defb14	NA	12009	0	0.314991	No
row_737	Prm3	NA	12091	0	0.312925	No
row_738	Akap4	NA	12092	0	0.312925	No
row_739	Fgf4	NA	12108	0	0.312542	No
row_740	Rnase9	NA	12146	0	0.311598	No
row_741	Defb37	NA	12168	0	0.311063	No
row_742	Sox14	NA	12172	0	0.310986	No
row_743	Ang5	NA	12182	0	0.310756	No
row_744	Lypd3	NA	12284	0	0.30818	No
row_745	Cxcl17	NA	12362	0	0.306215	No
row_746	Ang4	NA	12378	0	0.305833	No
row_747	Gapdhs	NA	12396	0	0.305399	No
row_748	Rhox8	NA	12489	0	0.303052	No
row_749	Iqcf1	NA	13276	0	0.282999	No
row_750	Mir504	NA	13431	0	0.27907	No
row_751	Ccl26	NA	13460	0	0.278356	No
row_752	Foxe1	NA	13498	0	0.277412	No
row_753	Ang6	NA	13554	0	0.276009	No
row_754	Atoh1	NA	13582	0	0.27532	No
row_755	Smcp	NA	22093	0	0.0582116	No
row_756	Zfp640	NA	22120	0	0.0575482	No
row_757	Il4	NA	22422	0	0.0498691	No
row_758	Mnx1	NA	22424	0	0.0498436	No
row_759	Atp1a4	NA	22445	0	0.0493333	No
row_760	Cabs1	NA	22447	0	0.0493078	No
row_761	Tppp2	NA	22449	0	0.0492823	No
row_762	Cldn13	NA	22450	0	0.0492823	No
row_763	Phox2b	NA	22460	0	0.0490527	No
row_764	Tbx5	NA	22486	0	0.0484149	No
row_765	Mmp7	NA	22488	0	0.0483894	No
row_766	Slc22a16	NA	22494	0	0.0482618	No
row_767	Agr2	NA	22508	0	0.0479301	No
row_768	Prl7d1	NA	22521	0	0.047624	No
row_769	Catsper3	NA	22526	0	0.047522	No
row_770	Dydc1	NA	22532	0	0.0473944	No
row_771	Tff2	NA	22564	0	0.0466035	No
row_772	Sbp	NA	22566	0	0.046578	No
row_773	Dmrt1	NA	22577	0	0.0463229	No
row_774	Tnp1	NA	22600	0	0.0457616	No
row_775	Mixl1	NA	22609	0	0.0455575	No
row_776	Hc	NA	22617	0	0.0453789	No
row_777	Duoxa2	NA	22627	0	0.0451493	No
row_778	Edn2	NA	22663	0	0.0442564	No
row_779	Uts2	NA	22667	0	0.0441799	No
row_780	Pdcl2	NA	22672	0	0.0440778	No
row_781	Prss37	NA	22702	0	0.043338	No
row_782	Mesp1	NA	22717	0	0.0429808	No
row_783	Adam3	NA	22738	0	0.0424706	No
row_784	Slc9c1	NA	22761	0	0.0419093	No
row_785	Prss55	NA	22775	0	0.0415776	No
row_786	Cfap53	NA	22784	0	0.0413735	No
row_787	Tbc1d21	NA	22798	0	0.0410419	No
row_788	Hand2	NA	22832	0	0.0402	No
row_789	Mir875	NA	23284	0	0.028694	No
row_790	Msmp	NA	23380	0	0.0262703	No
row_791	Fpr3	NA	23484	0	0.0236426	No
row_792	Pex5	NA	29282	-0.00452874	-0.124249	No
row_793	Nsun7	NA	29294	-0.00758583	-0.124525	No
row_794	Dnhd1	NA	29334	-0.0161627	-0.125511	No
row_795	Pak3	NA	29355	-0.0209383	-0.12601	No
row_796	Tgfb2	NA	29367	-0.024452	-0.126277	No
row_797	Rere	NA	29374	-0.0254523	-0.126416	No
row_798	Zmynd8	NA	29380	-0.026296	-0.126528	No
row_799	Brms1l	NA	29386	-0.027027	-0.126641	No
row_800	Vash1	NA	29404	-0.0303849	-0.127058	No
row_801	Lamc1	NA	29419	-0.0329226	-0.127397	No
row_802	Zswim6	NA	29445	-0.0387051	-0.128013	No
row_803	Dusp3	NA	29474	-0.0409618	-0.128704	No
row_804	Ash1l	NA	29487	-0.0432112	-0.128986	No
row_805	Il1b	NA	29502	-0.0475147	-0.129317	No
row_806	Hdac2	NA	29509	-0.0491823	-0.129442	No
row_807	Pex13	NA	29516	-0.0500116	-0.129568	No
row_808	Ccl25	NA	29519	-0.0502207	-0.129591	No
row_809	Tacr2	NA	29520	-0.0503616	-0.129562	No
row_810	Spry2	NA	29543	-0.050889	-0.130095	No
row_811	Itgav	NA	29552	-0.0519237	-0.13027	No
row_812	Lama4	NA	29554	-0.052095	-0.130267	No
row_813	Itgb4	NA	29555	-0.0524084	-0.130238	No
row_814	Emx2	NA	29557	-0.052553	-0.130234	No
row_815	Ptpn23	NA	29562	-0.0542462	-0.130306	No
row_816	Lama3	NA	29600	-0.0564449	-0.131218	No
row_817	Igfbp3	NA	29613	-0.0595042	-0.131491	No
row_818	Gp1ba	NA	29638	-0.0646409	-0.132067	No
row_819	Dock4	NA	29641	-0.0653807	-0.132082	No
row_820	Lrp6	NA	29680	-0.071597	-0.133011	No
row_821	Igfbp6	NA	29681	-0.0717422	-0.132971	No
row_822	Mapre2	NA	29684	-0.0734093	-0.132981	No
row_823	Wnt5b	NA	29692	-0.0739196	-0.133119	No
row_824	Ifng	NA	29703	-0.0770263	-0.133331	No
row_825	Gli1	NA	29729	-0.0803597	-0.133924	No
row_826	Cfap20	NA	29779	-0.0885842	-0.135124	No
row_827	Jam3	NA	29784	-0.089235	-0.135176	No
row_828	Kcnn4	NA	29788	-0.0898342	-0.135203	No
row_829	Tmem18	NA	29791	-0.0900942	-0.135204	No
row_830	Nme5	NA	29800	-0.0922443	-0.135356	No
row_831	Anln	NA	29801	-0.0923817	-0.135305	No
row_832	Nox1	NA	29834	-0.0990169	-0.136066	No
row_833	Pdgfa	NA	29851	-0.101641	-0.136417	No
row_834	Insl6	NA	29857	-0.102198	-0.136488	No
row_835	Hoxb9	NA	29877	-0.105662	-0.136913	No
row_836	Cldn4	NA	29889	-0.105662	-0.137135	No
row_837	Krt16	NA	29891	-0.105662	-0.137102	No
row_838	Zfp580	NA	29969	-0.112186	-0.139003	No
row_839	Gab1	NA	29974	-0.113367	-0.139042	No
row_840	Krit1	NA	29988	-0.117109	-0.139308	No
row_841	Fgf16	NA	30009	-0.12168	-0.139751	No
row_842	Lztfl1	NA	30019	-0.12508	-0.139911	No
row_843	Tek	NA	30044	-0.128114	-0.140451	No
row_844	Smad4	NA	30070	-0.132917	-0.141015	No
row_845	Fgf18	NA	30075	-0.134097	-0.141042	No
row_846	Il18	NA	30079	-0.135232	-0.141043	No
row_847	Tmf1	NA	30086	-0.136243	-0.14112	No
row_848	Gk2	NA	30116	-0.142206	-0.141781	No
row_849	Cldn7	NA	30128	-0.144338	-0.141981	No
row_850	Ptk6	NA	30134	-0.144338	-0.142028	No
row_851	Ccr4	NA	30249	-0.146795	-0.144854	No
row_852	Fgf2	NA	30283	-0.15304	-0.145611	No
row_853	Ccl4	NA	30311	-0.158964	-0.146211	No
row_854	Ap1ar	NA	30315	-0.160019	-0.146198	No
row_855	Il12b	NA	30323	-0.161217	-0.146287	No
row_856	Ccl24	NA	30346	-0.166218	-0.146755	No
row_857	Myocd	NA	30357	-0.167373	-0.146917	No
row_858	Fubp1	NA	30370	-0.167931	-0.147129	No
row_859	Hyal2	NA	30423	-0.174842	-0.148358	No
row_860	Phactr4	NA	30433	-0.177007	-0.148489	No
row_861	Prkca	NA	30446	-0.179834	-0.148695	No
row_862	Rhox5	NA	30452	-0.180778	-0.148721	No
row_863	Ngfr	NA	30482	-0.184963	-0.149358	No
row_864	Pml	NA	30484	-0.185171	-0.14928	No
row_865	Fut8	NA	30486	-0.185453	-0.149202	No
row_866	Ppp1r9b	NA	30491	-0.186345	-0.1492	No
row_867	Map3k7	NA	30494	-0.186975	-0.149147	No
row_868	Ccnyl1	NA	30535	-0.194666	-0.150059	No
row_869	Shroom2	NA	30552	-0.197445	-0.150357	No
row_870	Mysm1	NA	30593	-0.204812	-0.151263	No
row_871	Atn1	NA	30638	-0.216031	-0.152265	No
row_872	Aspm	NA	30672	-0.220807	-0.152983	No
row_873	Six4	NA	30711	-0.229884	-0.153824	No
row_874	Wnt5a	NA	30726	-0.232507	-0.154052	No
row_875	Sun1	NA	30738	-0.23604	-0.154201	No
row_876	Vcan	NA	30802	-0.243594	-0.155672	No
row_877	Angpt4	NA	30806	-0.244405	-0.155612	No
row_878	Pcm1	NA	30863	-0.255778	-0.156898	No
row_879	Kdr	NA	30893	-0.261727	-0.157492	No
row_880	Tsc2	NA	30907	-0.264868	-0.157675	No
row_881	Mink1	NA	31000	-0.272276	-0.159871	No
row_882	Ret	NA	31042	-0.278008	-0.160761	No
row_883	Usp45	NA	31061	-0.280797	-0.161064	No
row_884	Cd274	NA	31080	-0.283769	-0.161365	No
row_885	Ddit4	NA	31089	-0.285613	-0.161409	No
row_886	Mgat5	NA	31099	-0.288145	-0.161478	No
row_887	Meig1	NA	31109	-0.289284	-0.161546	No
row_888	Ssh1	NA	31114	-0.289796	-0.161486	No
row_889	Sdccag8	NA	31115	-0.290473	-0.161324	No
row_890	Dicer1	NA	31124	-0.292155	-0.161365	No
row_891	Pikfyve	NA	31133	-0.293554	-0.161406	No
row_892	Prl2c2	NA	31150	-0.297701	-0.161648	No
row_893	Ifitm1	NA	31162	-0.299428	-0.161761	No
row_894	St14	NA	31164	-0.299889	-0.161619	No
row_895	Sfrp1	NA	31200	-0.308471	-0.16234	No
row_896	Atp8a1	NA	31203	-0.308776	-0.162219	No
row_897	Lamb1	NA	31225	-0.312447	-0.16258	No
row_898	Spef2	NA	31228	-0.313369	-0.162456	No
row_899	Kif9	NA	31230	-0.313606	-0.162306	No
row_900	Spns2	NA	31271	-0.323675	-0.163146	No
row_901	Tnfsf18	NA	31286	-0.328001	-0.16332	No
row_902	Pik3r1	NA	31299	-0.330992	-0.163442	No
row_903	Nr4a2	NA	31312	-0.333519	-0.163562	No
row_904	Nf1	NA	31360	-0.337095	-0.164573	No
row_905	Sin3a	NA	31364	-0.337966	-0.16446	No
row_906	Tnfaip6	NA	31402	-0.345799	-0.165211	No
row_907	Setd2	NA	31423	-0.350238	-0.165526	No
row_908	Zp3	NA	31466	-0.357143	-0.166398	No
row_909	Adam7	NA	31493	-0.357143	-0.166862	No
row_910	Cxcl15	NA	31519	-0.357143	-0.167301	No
row_911	Gsx2	NA	31549	-0.357143	-0.167841	No
row_912	Tlx3	NA	31569	-0.357143	-0.168126	No
row_913	Nme8	NA	31571	-0.357143	-0.167953	No
row_914	Prdm14	NA	31575	-0.357143	-0.16783	No
row_915	Prop1	NA	31586	-0.357143	-0.167885	No
row_916	Agtr1b	NA	31627	-0.357143	-0.168707	No
row_917	Slc22a14	NA	31685	-0.357143	-0.169961	No
row_918	Gdf2	NA	31694	-0.357143	-0.169966	No
row_919	Fsip2	NA	31714	-0.357143	-0.170252	No
row_920	Ddr1	NA	32706	-0.360029	-0.195333	No
row_921	Tns1	NA	32713	-0.36206	-0.195284	No
row_922	Igf1r	NA	32751	-0.370438	-0.196021	No
row_923	Cul3	NA	32753	-0.370988	-0.19584	No
row_924	Oxsr1	NA	32767	-0.372739	-0.195963	No
row_925	Dpp4	NA	32789	-0.378179	-0.196288	No
row_926	Sdc4	NA	32794	-0.379399	-0.196178	No
row_927	Satb2	NA	32810	-0.380627	-0.196348	No
row_928	Pdpk1	NA	32816	-0.381029	-0.196263	No
row_929	Trp53inp1	NA	32834	-0.383444	-0.196483	No
row_930	Prr5	NA	32855	-0.38529	-0.196778	No
row_931	Irs1	NA	32904	-0.389133	-0.197785	No
row_932	Cul5	NA	32914	-0.391301	-0.197796	No
row_933	Cttn	NA	32922	-0.392588	-0.197756	No
row_934	Alox12	NA	32932	-0.394434	-0.197765	No
row_935	Efcab9	NA	32999	-0.410672	-0.19922	No
row_936	Cd177	NA	33001	-0.410982	-0.199016	No
row_937	Appl2	NA	33026	-0.414533	-0.199397	No
row_938	Zfp950	NA	33027	-0.414656	-0.199165	No
row_939	Kif14	NA	33037	-0.416061	-0.199163	No
row_940	Six3	NA	33038	-0.416204	-0.19893	No
row_941	Il24	NA	33052	-0.416667	-0.199029	No
row_942	Mmp1a	NA	33068	-0.416667	-0.19918	No
row_943	Slc9b1	NA	33075	-0.416667	-0.1991	No
row_944	Gdf6	NA	33076	-0.416667	-0.198867	No
row_945	Nlrp12	NA	33101	-0.416667	-0.199247	No
row_946	Mns1	NA	33269	-0.418671	-0.203274	No
row_947	Nodal	NA	33295	-0.423684	-0.203675	No
row_948	Arhgap5	NA	33319	-0.430055	-0.204022	No
row_949	Pafah1b1	NA	33327	-0.431937	-0.203959	No
row_950	Mtor	NA	33366	-0.441005	-0.204683	No
row_951	Jup	NA	33452	-0.445857	-0.206602	No
row_952	Neurod4	NA	33459	-0.447361	-0.206506	No
row_953	Map2k1	NA	33473	-0.449387	-0.206586	No
row_954	Onecut1	NA	33486	-0.454545	-0.206639	No
row_955	Fignl2	NA	33520	-0.458692	-0.207225	No
row_956	Il12a	NA	33530	-0.461988	-0.207196	No
row_957	Dock1	NA	33549	-0.46629	-0.207395	No
row_958	Spred1	NA	33552	-0.467469	-0.207185	No
row_959	Cldn19	NA	33559	-0.468126	-0.207077	No
row_960	Cxcl11	NA	33592	-0.473527	-0.207629	No
row_961	Qrich2	NA	33595	-0.47407	-0.207416	No
row_962	Tekt2	NA	33598	-0.474132	-0.207202	No
row_963	Ccdc88a	NA	33605	-0.4755	-0.20709	No
row_964	Hyal1	NA	33613	-0.476708	-0.207002	No
row_965	Large1	NA	33666	-0.479146	-0.208061	No
row_966	Akap3	NA	33672	-0.481125	-0.20792	No
row_967	Zfp703	NA	33740	-0.494308	-0.209354	No
row_968	Scn11a	NA	33769	-0.499367	-0.209789	No
row_969	Folr1	NA	33836	-0.512521	-0.211187	No
row_970	Cd200	NA	33838	-0.512776	-0.210926	No
row_971	Kif20b	NA	33873	-0.518386	-0.211504	No
row_972	Spag9	NA	33882	-0.520524	-0.211418	No
row_973	Gja1	NA	33908	-0.525887	-0.211762	No
row_974	Braf	NA	33913	-0.526852	-0.21157	No
row_975	Gper1	NA	33987	-0.54503	-0.213128	No
row_976	Smad3	NA	33992	-0.546737	-0.212925	No
row_977	Mdk	NA	33996	-0.54735	-0.212696	No
row_978	Lmo4	NA	34010	-0.551763	-0.212719	No
row_979	Fbxo31	NA	34011	-0.551866	-0.212411	No
row_980	Hace1	NA	34041	-0.556631	-0.212841	No
row_981	Pcnt	NA	34063	-0.561287	-0.213063	No
row_982	Gbx2	NA	34093	-0.568336	-0.213486	No
row_983	Ulk1	NA	34115	-0.573212	-0.213701	No
row_984	Dlc1	NA	34117	-0.573361	-0.213407	No
row_985	Ptk2b	NA	34122	-0.574024	-0.213188	No
row_986	Katna1	NA	34133	-0.577396	-0.213121	No
row_987	Smim22	NA	34155	-0.581288	-0.213332	No
row_988	Cdc42bpb	NA	34174	-0.585997	-0.213465	No
row_989	Fyn	NA	34185	-0.588852	-0.213391	No
row_990	Igf2	NA	34209	-0.596404	-0.213645	No
row_991	Dbh	NA	34211	-0.597238	-0.213337	No
row_992	Sh2b1	NA	34242	-0.597461	-0.213769	No
row_993	Epb41l5	NA	34248	-0.598514	-0.213562	No
row_994	Grb7	NA	34260	-0.600852	-0.213507	No
row_995	Six1	NA	34264	-0.601913	-0.213248	No
row_996	Mctp1	NA	34285	-0.608805	-0.213418	No
row_997	Mecp2	NA	34293	-0.610117	-0.213256	No
row_998	Apoa1	NA	34465	-0.640943	-0.217261	No
row_999	Rab25	NA	34475	-0.642857	-0.217132	No
row_1000	Fgf8	NA	34491	-0.643211	-0.217155	No
row_1001	Il17a	NA	34492	-0.643211	-0.216796	No
row_1002	Pdilt	NA	34501	-0.643211	-0.216641	No
row_1003	Catsper4	NA	34529	-0.643211	-0.216971	No
row_1004	Cox7b2	NA	34533	-0.643211	-0.216689	No
row_1005	Pin1rt1	NA	34560	-0.643211	-0.216993	No
row_1006	Phlda2	NA	34785	-0.647989	-0.222346	No
row_1007	Ccl20	NA	34796	-0.647989	-0.222239	No
row_1008	Slc26a5	NA	34800	-0.647989	-0.221954	No
row_1009	Krt2	NA	34833	-0.647989	-0.222409	No
row_1010	Mdm2	NA	34967	-0.649329	-0.225439	No
row_1011	Spint2	NA	34979	-0.651557	-0.225356	No
row_1012	Gtpbp4	NA	35001	-0.657393	-0.225525	No
row_1013	Rnf20	NA	35019	-0.661319	-0.22559	No
row_1014	Wdr47	NA	35025	-0.661986	-0.225348	No
row_1015	Pithd1	NA	35030	-0.665645	-0.225078	No
row_1016	Ace	NA	35032	-0.666265	-0.224732	No
row_1017	Clec14a	NA	35039	-0.668368	-0.224512	No
row_1018	Sema6d	NA	35040	-0.668387	-0.224139	No
row_1019	Fermt1	NA	35046	-0.669491	-0.223892	No
row_1020	Plet1	NA	35087	-0.678662	-0.224534	No
row_1021	Foxp1	NA	35094	-0.679759	-0.224308	No
row_1022	Il23a	NA	35107	-0.681958	-0.224233	No
row_1023	Fat2	NA	35108	-0.681958	-0.223852	No
row_1024	Hdac4	NA	35136	-0.686556	-0.224158	No
row_1025	Wt1	NA	35143	-0.687755	-0.223927	No
row_1026	Cep128	NA	35168	-0.693368	-0.224152	No
row_1027	Bcl2	NA	35177	-0.694992	-0.223968	No
row_1028	Neurog2	NA	35191	-0.700558	-0.223909	No
row_1029	Bag4	NA	35254	-0.716532	-0.225091	No
row_1030	Megf8	NA	35259	-0.71794	-0.224792	No
row_1031	Wdr62	NA	35261	-0.718218	-0.224417	No
row_1032	Dnah2	NA	35272	-0.722341	-0.224269	No
row_1033	Fktn	NA	35277	-0.723394	-0.223967	No
row_1034	Nr4a3	NA	35306	-0.729219	-0.224274	No
row_1035	Mstn	NA	35356	-0.738171	-0.225112	No
row_1036	Iqub	NA	35416	-0.745383	-0.226201	No
row_1037	Mboat7	NA	35432	-0.750706	-0.226165	No
row_1038	Ptgs2	NA	35434	-0.75177	-0.225771	No
row_1039	Epx	NA	35444	-0.753488	-0.22558	No
row_1040	Mapk8ip3	NA	35457	-0.755514	-0.225464	No
row_1041	Spata33	NA	35461	-0.756634	-0.225118	No
row_1042	Marveld3	NA	35474	-0.762189	-0.224999	No
row_1043	Ednra	NA	35477	-0.762663	-0.224624	No
row_1044	Mkks	NA	35488	-0.764602	-0.224452	No
row_1045	Enpp2	NA	35490	-0.764822	-0.224051	No
row_1046	Zranb1	NA	35508	-0.767511	-0.224056	No
row_1047	Tjp1	NA	35516	-0.76888	-0.223806	No
row_1048	Ldb2	NA	35525	-0.77108	-0.223579	No
row_1049	Foxb1	NA	35540	-0.773805	-0.223505	No
row_1050	Fezf1	NA	35565	-0.776377	-0.223683	No
row_1051	Carmil1	NA	35591	-0.778364	-0.223887	No
row_1052	Lrig2	NA	35605	-0.7815	-0.223782	No
row_1053	Igsf8	NA	35622	-0.785563	-0.223752	No
row_1054	Diaph1	NA	35627	-0.788229	-0.223414	No
row_1055	Ccl5	NA	35651	-0.794986	-0.223557	No
row_1056	Kiss1r	NA	35673	-0.802694	-0.223644	No
row_1057	Igfbp5	NA	35675	-0.802894	-0.223222	No
row_1058	Vegfa	NA	35732	-0.823577	-0.224191	No
row_1059	Nedd9	NA	35735	-0.824624	-0.223781	No
row_1060	Myo5a	NA	35748	-0.829297	-0.223625	No
row_1061	Ttll6	NA	35756	-0.833333	-0.223338	No
row_1062	Tyro3	NA	35771	-0.837204	-0.223228	No
row_1063	Egr3	NA	35783	-0.841262	-0.223039	No
row_1064	Zfp609	NA	35785	-0.841703	-0.222595	No
row_1065	Barhl2	NA	35795	-0.844058	-0.222353	No
row_1066	Pten	NA	35819	-0.848718	-0.222466	No
row_1067	Reck	NA	35846	-0.855322	-0.222652	No
row_1068	Scai	NA	35919	-0.869565	-0.224003	No
row_1069	Card10	NA	35923	-0.870036	-0.223594	No
row_1070	Stk26	NA	35935	-0.875519	-0.223386	No
row_1071	Rarres2	NA	35941	-0.876301	-0.223024	No
row_1072	Apob	NA	35945	-0.877101	-0.222611	No
row_1073	Smarca4	NA	35949	-0.877826	-0.222198	No
row_1074	Spag16	NA	35958	-0.879811	-0.221911	No
row_1075	Bmpr2	NA	35965	-0.883116	-0.221571	No
row_1076	Fbxo5	NA	35969	-0.884073	-0.221154	No
row_1077	Atp2b4	NA	36023	-0.900546	-0.222003	No
row_1078	Rock2	NA	36024	-0.900795	-0.2215	No
row_1079	Ptger3	NA	36034	-0.903159	-0.221226	No
row_1080	Bbof1	NA	36052	-0.910704	-0.221151	No
row_1081	Rsph14	NA	36075	-0.917275	-0.2212	No
row_1082	Acvr1	NA	36109	-0.919629	-0.221529	No
row_1083	Hoxa5	NA	36117	-0.921178	-0.221193	No
row_1084	Prkcq	NA	36126	-0.922809	-0.220882	No
row_1085	Mef2c	NA	36134	-0.923302	-0.220545	No
row_1086	Cxcl10	NA	36136	-0.92515	-0.220054	No
row_1087	Elmo2	NA	36142	-0.926279	-0.219665	No
row_1088	Abl2	NA	36167	-0.931296	-0.219757	No
row_1089	Mapk8	NA	36169	-0.931631	-0.219263	No
row_1090	Sorl1	NA	36172	-0.933112	-0.218793	No
row_1091	Grb10	NA	36176	-0.934065	-0.218348	No
row_1092	Arc	NA	36178	-0.934588	-0.217852	No
row_1093	Ager	NA	36203	-0.94127	-0.217939	No
row_1094	Dnah11	NA	36213	-0.945185	-0.217641	No
row_1095	Nexn	NA	36264	-0.956906	-0.218382	No
row_1096	Ulk4	NA	36293	-0.965651	-0.218557	No
row_1097	Thy1	NA	36295	-0.96634	-0.218043	No
row_1098	Net1	NA	36298	-0.967212	-0.217555	No
row_1099	Drc7	NA	36303	-0.968699	-0.217116	No
row_1100	Fam83d	NA	36317	-0.973316	-0.216904	No
row_1101	Fgf10	NA	36321	-0.974266	-0.216437	No
row_1102	Efemp1	NA	36329	-0.976091	-0.216071	No
row_1103	Dnaja4	NA	36330	-0.97615	-0.215526	No
row_1104	Scnn1b	NA	36363	-0.983771	-0.215793	No
row_1105	Chst4	NA	36366	-0.983771	-0.215295	No
row_1106	Cldn3	NA	36375	-0.983771	-0.21495	No
row_1107	Ccl19	NA	36427	-0.984405	-0.215701	No
row_1108	Mcu	NA	36454	-0.989598	-0.215812	No
row_1109	Pde4b	NA	36468	-0.993471	-0.215589	No
row_1110	Bmp7	NA	36495	-1.00064	-0.215694	No
row_1111	Gsk3a	NA	36496	-1.00104	-0.215135	No
row_1112	Vegfd	NA	36504	-1.00343	-0.214754	No
row_1113	Ntng2	NA	36510	-1.00501	-0.21432	No
row_1114	Mesp2	NA	36522	-1.00604	-0.214039	No
row_1115	Asb2	NA	36625	-1.0256	-0.216069	No
row_1116	Edn3	NA	36628	-1.02673	-0.215547	No
row_1117	Htr6	NA	36630	-1.02741	-0.214999	No
row_1118	Hspb1	NA	36631	-1.02792	-0.214425	No
row_1119	Cfap52	NA	36651	-1.03062	-0.214334	No
row_1120	Nhlh2	NA	36657	-1.03163	-0.213886	No
row_1121	Pak1	NA	36664	-1.03285	-0.213462	No
row_1122	Celsr1	NA	36672	-1.03589	-0.213063	No
row_1123	Strip2	NA	36713	-1.0443	-0.2135	No
row_1124	Drd1	NA	36715	-1.04469	-0.212943	No
row_1125	Cep85l	NA	36725	-1.04903	-0.212587	No
row_1126	Trim32	NA	36752	-1.05824	-0.212659	No
row_1127	Ccl11	NA	36756	-1.05942	-0.212144	No
row_1128	Rsph9	NA	36770	-1.06669	-0.21188	No
row_1129	Sh3kbp1	NA	36779	-1.06939	-0.211488	No
row_1130	Wasl	NA	36846	-1.07181	-0.212573	No
row_1131	Sema3e	NA	36856	-1.07493	-0.212203	No
row_1132	Lef1	NA	36857	-1.07497	-0.211603	No
row_1133	Cbll1	NA	36868	-1.07986	-0.211255	No
row_1134	Cfap221	NA	36873	-1.07998	-0.210754	No
row_1135	Arid4b	NA	36907	-1.08005	-0.210993	No
row_1136	Syne2	NA	36930	-1.09087	-0.210945	No
row_1137	Ntf3	NA	36942	-1.09569	-0.210614	No
row_1138	Sema5a	NA	36953	-1.09693	-0.210257	No
row_1139	Syde2	NA	36970	-1.10249	-0.21005	No
row_1140	Sell	NA	36975	-1.10437	-0.209535	No
row_1141	Cckar	NA	36978	-1.10492	-0.20897	No
row_1142	Adtrp	NA	36981	-1.10526	-0.208404	No
row_1143	Selp	NA	36983	-1.10649	-0.207812	No
row_1144	Efna1	NA	36985	-1.10719	-0.207219	No
row_1145	Fzd4	NA	36989	-1.10802	-0.206677	No
row_1146	Tac1	NA	36996	-1.11257	-0.206209	No
row_1147	Sema4c	NA	37013	-1.11746	-0.205993	No
row_1148	Hnf4a	NA	37023	-1.12263	-0.205596	No
row_1149	Ttll9	NA	37043	-1.12897	-0.205451	No
row_1150	Vegfb	NA	37096	-1.14062	-0.206141	No
row_1151	Nckap1	NA	37129	-1.15418	-0.206313	No
row_1152	Barhl1	NA	37144	-1.15959	-0.206023	No
row_1153	Ccl28	NA	37167	-1.1634	-0.205934	No
row_1154	Lcn2	NA	37168	-1.16379	-0.205285	No
row_1155	Ttc21a	NA	37176	-1.1694	-0.204811	No
row_1156	Gli3	NA	37187	-1.17247	-0.204411	No
row_1157	Kit	NA	37206	-1.17869	-0.204212	No
row_1158	Pla2g3	NA	37351	-1.21814	-0.207206	No
row_1159	Ttll8	NA	37358	-1.22059	-0.206678	No
row_1160	Tekt1	NA	37364	-1.22203	-0.206123	No
row_1161	Adamts1	NA	37367	-1.22364	-0.205491	No
row_1162	Drd5	NA	37376	-1.22823	-0.20501	No
row_1163	Cpeb1	NA	37386	-1.23346	-0.204551	No
row_1164	Tekt5	NA	37387	-1.2335	-0.203862	No
row_1165	Clasp1	NA	37421	-1.24344	-0.20401	No
row_1166	Il33	NA	37473	-1.25594	-0.20461	No
row_1167	Ntng1	NA	37477	-1.25658	-0.203985	No
row_1168	Avl9	NA	37502	-1.26515	-0.203891	No
row_1169	Pfn4	NA	37507	-1.26614	-0.203286	No
row_1170	Insm1	NA	37511	-1.26792	-0.202655	No
row_1171	Hoxa7	NA	37528	-1.2716	-0.202353	No
row_1172	Fap	NA	37529	-1.27168	-0.201643	No
row_1173	Kank1	NA	37530	-1.2717	-0.200934	No
row_1174	Asap3	NA	37547	-1.27887	-0.200628	No
row_1175	Cdkl5	NA	37549	-1.27924	-0.199939	No
row_1176	Mpzl1	NA	37558	-1.28353	-0.199427	No
row_1177	Vstm4	NA	37582	-1.29008	-0.199293	No
row_1178	Vax1	NA	37591	-1.29396	-0.198775	No
row_1179	Col18a1	NA	37617	-1.30154	-0.198686	No
row_1180	Acvr1c	NA	37625	-1.30419	-0.198137	No
row_1181	Ppp2r3a	NA	37628	-1.30501	-0.19746	No
row_1182	Agtr1a	NA	37632	-1.30721	-0.196806	No
row_1183	Usp33	NA	37633	-1.30745	-0.196076	No
row_1184	Abhd2	NA	37635	-1.3085	-0.195372	No
row_1185	Ppp3ca	NA	37656	-1.3155	-0.195147	No
row_1186	Rsph6a	NA	37661	-1.31651	-0.194515	No
row_1187	Ttll3	NA	37662	-1.31654	-0.19378	No
row_1188	Rufy3	NA	37673	-1.31883	-0.193299	No
row_1189	Tac2	NA	37687	-1.32325	-0.192892	No
row_1190	Fbxo45	NA	37696	-1.32451	-0.192356	No
row_1191	Pkp2	NA	37701	-1.32533	-0.191718	No
row_1192	Hdac6	NA	37702	-1.32561	-0.190978	No
row_1193	Tmem201	NA	37724	-1.33253	-0.19077	No
row_1194	Mgat3	NA	37728	-1.33445	-0.190102	No
row_1195	Akt3	NA	37742	-1.33949	-0.189686	No
row_1196	Cfap65	NA	37748	-1.34175	-0.189064	No
row_1197	Stk39	NA	37749	-1.34183	-0.188315	No
row_1198	Sstr4	NA	37753	-1.34351	-0.187642	No
row_1199	Kctd13	NA	37784	-1.35222	-0.187652	No
row_1200	Thbs4	NA	37801	-1.35657	-0.187303	No
row_1201	Esr2	NA	37804	-1.35742	-0.186597	No
row_1202	Pomgnt2	NA	37811	-1.3602	-0.18599	No
row_1203	Tmem196	NA	37821	-1.36393	-0.185459	No
row_1204	Dclk1	NA	37865	-1.37825	-0.185786	No
row_1205	Ttll5	NA	37867	-1.37842	-0.185042	No
row_1206	Dnali1	NA	37870	-1.37974	-0.184323	No
row_1207	Ovol2	NA	37876	-1.38205	-0.183679	No
row_1208	Sox1	NA	37886	-1.38625	-0.183135	No
row_1209	Drd2	NA	37887	-1.38627	-0.182361	No
row_1210	Plxna2	NA	37937	-1.40299	-0.182828	No
row_1211	Itga1	NA	37957	-1.41467	-0.182523	No
row_1212	Apod	NA	37959	-1.41561	-0.181758	No
row_1213	Plxnb3	NA	37976	-1.42041	-0.181373	No
row_1214	Trp53	NA	37993	-1.42798	-0.180985	No
row_1215	Efnb1	NA	38011	-1.43447	-0.180617	No
row_1216	Cfap69	NA	38017	-1.43745	-0.179943	No
row_1217	Tcaf1	NA	38028	-1.44094	-0.179393	No
row_1218	Tacr3	NA	38044	-1.44766	-0.178968	No
row_1219	Vil1	NA	38066	-1.45667	-0.178691	No
row_1220	Misp	NA	38088	-1.46545	-0.178408	No
row_1221	Pax6	NA	38117	-1.47463	-0.178299	No
row_1222	T	NA	38120	-1.47491	-0.177527	No
row_1223	Apbb2	NA	38132	-1.47713	-0.176983	No
row_1224	Prox1	NA	38135	-1.47752	-0.176209	No
row_1225	Tmem102	NA	38139	-1.47945	-0.17546	No
row_1226	Prickle1	NA	38143	-1.48289	-0.174709	No
row_1227	Cdc42bpa	NA	38164	-1.4879	-0.174388	No
row_1228	Fezf2	NA	38191	-1.49506	-0.174217	No
row_1229	Cfap157	NA	38197	-1.4957	-0.17351	No
row_1230	Bcl11b	NA	38201	-1.49714	-0.17275	No
row_1231	Daam2	NA	38225	-1.50306	-0.172498	No
row_1232	Wwc1	NA	38226	-1.50311	-0.171659	No
row_1233	Smpd3	NA	38253	-1.50993	-0.17148	No
row_1234	Il1a	NA	38283	-1.51479	-0.171374	No
row_1235	Nog	NA	38284	-1.51556	-0.170528	No
row_1236	Apbb1	NA	38291	-1.51819	-0.169833	No
row_1237	Cdk5r2	NA	38297	-1.52073	-0.169112	No
row_1238	Cck	NA	38306	-1.52231	-0.168466	No
row_1239	Cfap206	NA	38319	-1.52581	-0.167921	No
row_1240	Ednrb	NA	38324	-1.52862	-0.167169	No
row_1241	Fgf15	NA	38328	-1.52983	-0.166392	No
row_1242	Arhgap32	NA	38438	-1.55944	-0.168302	No
row_1243	Plcb1	NA	38440	-1.5606	-0.167457	No
row_1244	Plpp3	NA	38442	-1.56161	-0.16661	No
row_1245	Gas2l2	NA	38455	-1.567	-0.166042	No
row_1246	Nrg3	NA	38465	-1.57116	-0.165394	No
row_1247	Fut9	NA	38480	-1.57611	-0.164872	No
row_1248	Mark1	NA	38493	-1.57985	-0.164296	No
row_1249	Auts2	NA	38524	-1.5906	-0.164173	No
row_1250	Acap3	NA	38526	-1.59129	-0.16331	No
row_1251	Clasp2	NA	38536	-1.59358	-0.16265	No
row_1252	Scrt2	NA	38546	-1.59683	-0.161989	No
row_1253	Cfap54	NA	38550	-1.59814	-0.161173	No
row_1254	Scg2	NA	38555	-1.60128	-0.160381	No
row_1255	Celf3	NA	38564	-1.60294	-0.159691	No
row_1256	Tbxa2r	NA	38581	-1.61011	-0.1592	No
row_1257	Lhx6	NA	38582	-1.61075	-0.158301	No
row_1258	Vangl2	NA	38583	-1.61098	-0.157401	No
row_1259	Myoc	NA	38585	-1.61395	-0.156526	No
row_1260	Pgr	NA	38591	-1.61655	-0.155751	No
row_1261	Cdk5r1	NA	38613	-1.62137	-0.155382	No
row_1262	Cd24a	NA	38621	-1.62578	-0.154653	No
row_1263	Chrna7	NA	38624	-1.62614	-0.153796	No
row_1264	Camk2a	NA	38640	-1.63107	-0.153268	No
row_1265	Rsph4a	NA	38651	-1.63514	-0.152611	No
row_1266	Ndrg4	NA	38656	-1.63597	-0.151799	No
row_1267	Gpr173	NA	38657	-1.63604	-0.150886	No
row_1268	Camk2b	NA	38658	-1.63617	-0.149973	No
row_1269	Arx	NA	38664	-1.63718	-0.149186	No
row_1270	Ptn	NA	38677	-1.64164	-0.148576	No
row_1271	Dab1	NA	38681	-1.64336	-0.147735	No
row_1272	Nck2	NA	38767	-1.66839	-0.148972	No
row_1273	Eno4	NA	38769	-1.66856	-0.148067	No
row_1274	Ptprr	NA	38778	-1.67105	-0.147338	No
row_1275	Unc5c	NA	38788	-1.67356	-0.146633	No
row_1276	Jmy	NA	38799	-1.67592	-0.145953	No
row_1277	Lurap1	NA	38839	-1.68783	-0.146006	No
row_1278	Spem1	NA	38842	-1.68885	-0.145114	No
row_1279	Ptpru	NA	38867	-1.69534	-0.14478	No
row_1280	Armc2	NA	38887	-1.70128	-0.144315	No
row_1281	Shh	NA	38892	-1.70269	-0.143466	No
row_1282	Prkcz	NA	38912	-1.70845	-0.142997	No
row_1283	Fgf13	NA	38913	-1.70866	-0.142043	No
row_1284	Inpp5f	NA	38918	-1.7094	-0.141191	No
row_1285	Ptprt	NA	38924	-1.71058	-0.140364	No
row_1286	Add2	NA	38927	-1.71126	-0.13946	No
row_1287	Prkce	NA	38971	-1.72308	-0.139595	No
row_1288	Slit1	NA	38991	-1.72997	-0.139114	No
row_1289	Plcg1	NA	38992	-1.73048	-0.138148	No
row_1290	Rasgef1a	NA	39007	-1.73572	-0.137536	No
row_1291	Gpm6a	NA	39018	-1.74091	-0.136819	No
row_1292	Nsmf	NA	39034	-1.7469	-0.136227	No
row_1293	Ephb4	NA	39035	-1.74712	-0.135251	No
row_1294	Cend1	NA	39040	-1.74836	-0.134378	No
row_1295	Erbb4	NA	39050	-1.75165	-0.133629	No
row_1296	Abi2	NA	39066	-1.75686	-0.133031	No
row_1297	Unc5d	NA	39107	-1.76864	-0.133064	No
row_1298	Epha4	NA	39108	-1.76897	-0.132077	No
row_1299	Grin1	NA	39111	-1.76975	-0.13114	No
row_1300	Sox8	NA	39135	-1.78012	-0.130733	No
row_1301	Foxn1	NA	39154	-1.78571	-0.130196	No
row_1302	Taf7l	NA	39155	-1.78571	-0.129199	No
row_1303	Nr2e1	NA	39187	-1.78692	-0.128992	No
row_1304	Arhgef16	NA	39191	-1.78747	-0.128071	No
row_1305	Dzip1	NA	39201	-1.79081	-0.127301	No
row_1306	Fgfr4	NA	39202	-1.79092	-0.126301	No
row_1307	Reln	NA	39216	-1.79508	-0.125631	No
row_1308	Dmtn	NA	39224	-1.79836	-0.124805	No
row_1309	Bex4	NA	39225	-1.79925	-0.123801	No
row_1310	Kif2a	NA	39244	-1.80708	-0.123251	No
row_1311	Dixdc1	NA	39265	-1.81495	-0.122748	No
row_1312	Camsap3	NA	39276	-1.81857	-0.121988	No
row_1313	L1cam	NA	39281	-1.8188	-0.121075	No
row_1314	Dcx	NA	39285	-1.81934	-0.120136	No
row_1315	Spock1	NA	39304	-1.82608	-0.119576	No
row_1316	Ndn	NA	39307	-1.82766	-0.118607	No
row_1317	Ccl27a	NA	39310	-1.8295	-0.117636	No
row_1318	Bbs4	NA	39315	-1.8317	-0.116716	No
row_1319	Tfap2a	NA	39339	-1.84049	-0.116275	No
row_1320	Ascl1	NA	39349	-1.84333	-0.115476	No
row_1321	Ppargc1a	NA	39365	-1.84812	-0.114827	No
row_1322	Ssx2ip	NA	39374	-1.85152	-0.113997	No
row_1323	Dnah1	NA	39375	-1.85179	-0.112964	No
row_1324	Trib1	NA	39383	-1.85362	-0.112107	No
row_1325	Podxl	NA	39406	-1.85956	-0.111631	No
row_1326	Chga	NA	39414	-1.86334	-0.110769	No
row_1327	Lgr6	NA	39415	-1.86396	-0.109728	No
row_1328	Rapgef4	NA	39435	-1.87352	-0.109167	No
row_1329	Ctnna2	NA	39451	-1.879	-0.108501	No
row_1330	Myh10	NA	39455	-1.88013	-0.107528	No
row_1331	Ptprf	NA	39456	-1.88149	-0.106478	No
row_1332	Arhgap35	NA	39463	-1.88476	-0.105579	No
row_1333	Tmeff2	NA	39476	-1.888	-0.104831	No
row_1334	Ntrk3	NA	39495	-1.89543	-0.104232	No
row_1335	Ccl21a	NA	39528	-1.90996	-0.103982	No
row_1336	Magi2	NA	39532	-1.9116	-0.102992	No
row_1337	Wnt4	NA	39536	-1.91203	-0.102001	No
row_1338	Drc1	NA	39538	-1.91222	-0.100959	No
row_1339	Adora1	NA	39545	-1.91399	-0.100044	No
row_1340	Podxl2	NA	39550	-1.9156	-0.0990762	No
row_1341	Pou3f2	NA	39551	-1.91581	-0.0980067	No
row_1342	Notch1	NA	39553	-1.91609	-0.0969626	No
row_1343	Carmil2	NA	39560	-1.92128	-0.0960432	No
row_1344	Ephb1	NA	39562	-1.92148	-0.0949961	No
row_1345	Fgf9	NA	39621	-1.93899	-0.0953934	No
row_1346	Astn2	NA	39628	-1.94357	-0.0944615	No
row_1347	Fmn2	NA	39650	-1.9516	-0.0939078	No
row_1348	Tnr	NA	39654	-1.95246	-0.0928944	No
row_1349	Frmd5	NA	39675	-1.9631	-0.0923088	No
row_1350	Tmigd1	NA	39683	-1.96496	-0.0913904	No
row_1351	Scnn1g	NA	39692	-1.96754	-0.0904962	No
row_1352	D130043K22Rik	NA	39711	-1.97186	-0.0898547	No
row_1353	Epha8	NA	39712	-1.9736	-0.0887529	No
row_1354	Mmp10	NA	39714	-1.9756	-0.0876756	No
row_1355	Astn1	NA	39720	-1.97908	-0.0866984	No
row_1356	Vtn	NA	39740	-1.99493	-0.0860695	No
row_1357	Foxj1	NA	39741	-1.99505	-0.0849558	No
row_1358	Cygb	NA	39748	-1.9992	-0.0839928	No
row_1359	Wnt7a	NA	39750	-2.00049	-0.0829016	No
row_1360	Robo3	NA	39752	-2.00076	-0.0818102	No
row_1361	Stmn1	NA	39756	-2.00365	-0.0807683	No
row_1362	Dcdc2a	NA	39764	-2.0079	-0.079826	No
row_1363	Plp1	NA	39789	-2.02463	-0.0793081	No
row_1364	Celsr2	NA	39813	-2.03952	-0.0787563	No
row_1365	Bcr	NA	39835	-2.05572	-0.0781445	No
row_1366	Ntrk2	NA	39844	-2.06363	-0.0771966	No
row_1367	Cx3cl1	NA	39853	-2.07005	-0.0762451	No
row_1368	Aoc3	NA	39874	-2.08404	-0.075592	No
row_1369	Spag6l	NA	39885	-2.09337	-0.0746785	No
row_1370	Adgrg1	NA	39892	-2.09684	-0.0736611	No
row_1371	Mapt	NA	39893	-2.09763	-0.0724901	No
row_1372	Zmynd10	NA	39895	-2.09838	-0.0713443	No
row_1373	Ptprk	NA	39900	-2.10202	-0.0702729	No
row_1374	Fbxw7	NA	39907	-2.10726	-0.0692496	No
row_1375	Epb41l4b	NA	39947	-2.14279	-0.0690484	No
row_1376	Mdga2	NA	39978	-2.17941	-0.0685972	No
row_1377	Abcc8	NA	39981	-2.18166	-0.0674303	No
row_1378	Ptprz1	NA	39984	-2.18388	-0.0662622	No
row_1379	Gpld1	NA	39986	-2.18623	-0.0650673	No
row_1380	Atp1b2	NA	39989	-2.18982	-0.0638959	No
row_1381	Apela	NA	39996	-2.19376	-0.0628244	No
row_1382	Enah	NA	40001	-2.19738	-0.0616998	No
row_1383	Defb1	NA	40005	-2.20446	-0.0605457	No
row_1384	Chl1	NA	40020	-2.21489	-0.0596665	No
row_1385	Pde4d	NA	40041	-2.24333	-0.0589244	No
row_1386	Wnt11	NA	40046	-2.24593	-0.0577727	No
row_1387	Isl1	NA	40052	-2.25809	-0.0566397	No
row_1388	Dab2ip	NA	40057	-2.26552	-0.0554771	No
row_1389	Foxf1	NA	40084	-2.29703	-0.0548581	No
row_1390	Amotl1	NA	40100	-2.3191	-0.0539462	No
row_1391	Flt1	NA	40109	-2.33172	-0.0528487	No
row_1392	Cyp19a1	NA	40119	-2.34743	-0.0517679	No
row_1393	Cspg4	NA	40124	-2.35207	-0.0505569	No
row_1394	Crb2	NA	40137	-2.38904	-0.0495294	No
row_1395	Ttbk2	NA	40149	-2.40986	-0.0484648	No
row_1396	Dnah5	NA	40236	-2.56731	-0.0492257	No
row_1397	Enpep	NA	40239	-2.57834	-0.0478374	No
row_1398	Cadm4	NA	40284	-2.70105	-0.0474521	No
row_1399	Ccdc39	NA	40285	-2.70485	-0.0459422	No
row_1400	Trim46	NA	40319	-2.7814	-0.0452314	No
row_1401	Nphp4	NA	40333	-2.82624	-0.0439854	No
row_1402	Fzd3	NA	40336	-2.83621	-0.0424532	No
row_1403	Adarb1	NA	40339	-2.84797	-0.0409144	No
row_1404	Tert	NA	40344	-2.86149	-0.039419	No
row_1405	F3	NA	40362	-2.91476	-0.0382256	No
row_1406	Ptprm	NA	40368	-2.92321	-0.0367214	No
row_1407	Has2	NA	40370	-2.92954	-0.0351115	No
row_1408	Jag1	NA	40376	-2.95127	-0.0335916	No
row_1409	Lep	NA	40379	-2.95131	-0.0319951	No
row_1410	Sele	NA	40386	-2.97201	-0.0304891	No
row_1411	Chst2	NA	40388	-2.97379	-0.0288545	No
row_1412	Tubb2b	NA	40403	-3.01933	-0.0275262	No
row_1413	Strbp	NA	40417	-3.10135	-0.0261266	No
row_1414	Pik3r3	NA	40419	-3.1116	-0.0244151	No
row_1415	Bmper	NA	40421	-3.11979	-0.0226991	No
row_1416	Sema6a	NA	40438	-3.18602	-0.0213287	No
row_1417	Megf10	NA	40455	-3.25573	-0.0199195	No
row_1418	Pip5kl1	NA	40458	-3.27112	-0.0181444	No
row_1419	Flrt3	NA	40472	-3.35964	-0.0166006	No
row_1420	Srgap1	NA	40473	-3.37698	-0.0147155	No
row_1421	Ephb2	NA	40474	-3.38034	-0.0128285	No
row_1422	Kif26a	NA	40515	-3.70183	-0.0117825	No
row_1423	Tet1	NA	40522	-3.7472	-0.00984376	No
row_1424	Pou4f1	NA	40553	-4.09436	-0.00832352	No
row_1425	Gfra1	NA	40557	-4.14433	-0.00608656	No
row_1426	Umod	NA	40579	-4.4069	-0.00416224	No
row_1427	Retn	NA	40591	-4.54668	-0.00190477	No
row_1428	Adipoq	NA	40620	-4.92032	0.000127567	No
