# Supplementary material for: KR158 Spheres Harboring Slow-Cycling Cells Recapitulate High-Grade Glioma Features in an Immunocompetent System
Source: Cells. 2024 May 29;13(11):938. doi: 10.3390/cells13110938 (PMC11171638; doi:10.3390/cells13110938)
Supplement: Supplementary file 1 [file cells-13-00938-s001.zip › Table S8.Kluc_T vs CT2A ECM_RECEPTOR_INTERACTION.xlsx]

## Sheet: ECMRECEPTORINTERACTION
Kluc_T vs CT-2A
NAME	SYMBOL	TITLE	RANK IN GENE LIST	RANK METRIC SCORE	RUNNING ES	CORE ENRICHMENT
row_0	Itga7	NA	69	4.11761	0.0520447	Yes
row_1	Col14a1	NA	120	3.9062	0.101798	Yes
row_2	Itgb2	NA	293	3.40758	0.142037	Yes
row_3	Col1a1	NA	488	3.07594	0.177405	Yes
row_4	Col4a5	NA	536	3.01229	0.215564	Yes
row_5	Nid2	NA	544	3.00399	0.254601	Yes
row_6	Col1a2	NA	702	2.78164	0.28704	Yes
row_7	Col11a1	NA	815	2.64489	0.318802	Yes
row_8	Lamc2	NA	982	2.48873	0.347195	Yes
row_9	Lama5	NA	1190	2.31985	0.372374	Yes
row_10	Itga3	NA	1290	2.2434	0.399216	Yes
row_11	Itgb3	NA	1307	2.22649	0.427883	Yes
row_12	Itga9	NA	1364	2.17859	0.454939	Yes
row_13	Col6a3	NA	1940	1.86702	0.465138	Yes
row_14	Col15a1	NA	2058	1.81713	0.485973	Yes
row_15	Itga4	NA	2071	1.81192	0.509327	Yes
row_16	Itga11	NA	2223	1.74363	0.528365	Yes
row_17	Col16a1	NA	2233	1.73943	0.550847	Yes
row_18	Itga10	NA	2359	1.69864	0.569938	Yes
row_19	Itgb1	NA	2374	1.69162	0.591673	Yes
row_20	Col6a2	NA	2511	1.6348	0.609659	Yes
row_21	Fn1	NA	2651	1.57475	0.626788	Yes
row_22	Col6a1	NA	3112	1.4194	0.633979	Yes
row_23	Col12a1	NA	4134	1.13056	0.623574	Yes
row_24	Col5a2	NA	4195	1.1133	0.636627	Yes
row_25	Itga2b	NA	4619	1.01601	0.639464	Yes
row_26	Lamb2	NA	4908	0.960885	0.644908	Yes
row_27	Itga2	NA	6614	0.656126	0.611455	No
row_28	Nid1	NA	10701	0.150576	0.512725	No
row_29	Col4a4	NA	11209	0.0802927	0.501278	No
row_30	Lamc1	NA	29419	-0.0329226	0.0529675	No
row_31	Lama4	NA	29554	-0.052095	0.0503452	No
row_32	Itgb4	NA	29555	-0.0524084	0.0510293	No
row_33	Lama3	NA	29600	-0.0564449	0.0506817	No
row_34	Itga8	NA	30827	-0.247362	0.023697	No
row_35	Lamb1	NA	31225	-0.312447	0.0179915	No
row_36	Col4a2	NA	35105	-0.681654	-0.0687048	No
row_37	Itgb6	NA	35898	-0.863377	-0.0769536	No
row_38	Col18a1	NA	37617	-1.30154	-0.102303	No
row_39	Col9a3	NA	37647	-1.31359	-0.0858725	No
row_40	Col19a1	NA	37911	-1.39641	-0.0741272	No
row_41	Itga1	NA	37957	-1.41467	-0.0567712	No
row_42	Col4a1	NA	38033	-1.44218	-0.0397954	No
row_43	Col20a1	NA	38165	-1.48793	-0.0236026	No
row_44	Col9a1	NA	38229	-1.5041	-0.00552284	No
row_45	Itgb8	NA	38441	-1.56102	0.00965248	No
row_46	Col9a2	NA	38601	-1.61775	0.0268498	No
row_47	Lamb3	NA	39090	-1.76249	0.0378285	No
